# Supplementary material for: High-throughput microRNA sequencing in the developing branchial arches suggests miR-92b-3p regulation of a cardiovascular gene network
Source: Front Genet. 2025 Feb 20;16:1514925. doi: 10.3389/fgene.2025.1514925 (PMC11882518; doi:10.3389/fgene.2025.1514925)
Supplement: Supplementary file 1 [file Table1.xls]

## Sheet: BA_miRNAs_cpm_above_100reads_du
	BA1_10.5_rep1	BA2_10.5_rep1	PBA_10.5_rep1	BA1_10.5_rep2	BA2_10.5_rep2	PBA_10.5_rep2	BA1_11.5_rep1	BA2_11.5_rep1	PBA_11.5_rep1	BA1_11.5_rep2	BA2_11.5_rep2	PBA_11.5_rep2
chr1_2334.3p	2.99824	3.2557	5.4893	6.9584	7.27907	4.42211	3.24007	3.4267	2.71696	3.03176	2.51709	4.30782
chr11_30626.3p	7.04132	6.78597	7.10794	7.22198	10.8599	5.1771	6.48014	5.27603	5.02637	3.26175	6.39761	4.18112
chr15_39753.5p	5.72391	5.17773	4.85592	2.68847	2.52419	2.42677	1.51203	1.63176	1.53961	2.32086	2.30734	2.28061
chr19_46558.3p	15.2183	17.8867	12.5269	11.7028	17.3758	9.05993	5.40012	4.51454	3.30563	7.29713	6.71225	6.96853
chr2_3301.3p	4.81535	5.37386	4.85592	9.17244	10.1555	7.38816	7.99218	7.01658	5.75089	1.77724	5.66346	4.81462
chr9_24954.5p	10.2667	12.6698	5.41892	10.8066	11.7404	9.11386	10.1522	5.38482	4.57354	5.62443	5.13907	6.65178
mmu.let.7g.5p_chr9_106178846	4621.56	3237.65	3267.75	4298.92	3226.27	3105.51	10056.3	6224.63	6729.85	10040.3	8046.94	7333.93
mmu.let.7i.5p_chr10_122985698	5224.39	3512.62	3589.79	5110.95	3764.4	3100.12	25050.7	11805.4	13241.9	20190	17280	18259.7
mmu.miR.1a.3p_chr2_180389096	501.342	703.74	7507.74	441.015	486.289	6636.78	436.978	424.639	5870.75	395.968	750.199	4065.19
mmu.miR.15b.5p_chr3_69009775	283.47	303.643	215.912	294.467	356.322	255.404	164.596	218.711	163.289	250.486	149.452	133.226
mmu.miR.23b.3p_chr13_63300529	1138.69	1063.83	1038.32	1077.18	1201.05	935.708	1327.13	1473.48	1126.54	1963.55	1182.82	1180.22
mmu.miR.27b.3p_chr13_63300760	24838.7	20718.3	16210.3	21847.4	20131.7	17225.7	29271.5	23051.8	17317.2	27162	18947.5	17681.1
mmu.miR.30a.5p_chr1_23272274	15027.5	15362	11678.2	10896.8	10375.8	11746.8	8325.47	7806.03	11060.2	8284.41	10093	11889.6
mmu.miR.30a.3p_chr1_23272315	1189.48	1761.45	1711.82	1224.89	1681.99	1883.01	1165.78	849.006	1302.74	566.939	1222.26	1686
mmu.miR.30b.5p_chr15_68337469	289.375	240.882	201.697	314.341	242.499	270.558	207.581	287.68	271.107	377.673	250.031	244.532
mmu.miR.99a.5p_chr16_77598940	12993.9	14174.4	19083.5	15356.9	22969.2	18172.4	18111.8	44295	30969.8	18419.2	25560.9	27738.5
mmu.miR.99b.5p_chr17_17830194	31102.1	40965.2	41169.4	31633.5	46800.1	44707.8	29634.8	26021	34770.8	19619	34085.1	41749.3
mmu.miR.101a.3p_chr4_101346957	711.491	540.485	368.416	495.101	330.611	327.883	425.961	267.283	255.666	331.444	301.632	267.465
mmu.miR.125a.5p_chr17_17830817	3797.32	4632.78	7000.19	3642.04	5663.12	4197.88	2549.72	3791.07	4187.06	4308.61	2712.69	3100.87
mmu.miR.125b.5p_chr9_41581940	5530.34	4883.74	4379.62	5045.48	4774.31	3600.41	6466.97	7651.28	5784.26	12968.7	5413.01	4456.82
mmu.miR.127.3p_chr12_109592888	46636.6	33092	36905.2	46108.3	32367.1	45137	49392.7	51141.8	41981.3	30174.6	69217.1	47105
mmu.miR.128.3p_chr1_128202404	2150.24	2898.63	3257.26	2757	3873.17	2697.16	2183.16	3649.17	2127.78	2016.98	2560.72	2340.1
mmu.miR.130a.3p_chr2_84741116	92.5366	87.3154	80.5801	99.5263	111.182	79.5441	72.3616	139.081	100.754	151.442	95.1252	79.2512
mmu.miR.132.3p_chr11_75173723	5.08792	6.86442	23.4351	7.74913	12.2101	23.5127	7.77617	29.4261	25.9469	8.53074	28.9466	26.227
mmu.miR.133a.3p_chr18_10782913	20.2154	21.8092	266.794	19.9791	26.7095	248.932	11.4483	31.6562	234.971	40.291	28.7368	130.945
mmu.miR.134.5p_chr12_109734145	3696.1	2972.37	3265.08	4453.43	3331.11	3395.86	3856.12	4466.41	3009.16	2805.11	4770.1	3167.51
mmu.miR.135a.5p_chr9_106154140	7.45017	14.6702	41.2401	9.59416	18.8434	36.9947	3.67208	14.9578	28.8903	11.7507	10.5928	21.4124
mmu.miR.138.5p_chr9_122682898	10.9935	11.8853	11.7527	9.43602	12.7384	8.35887	7.12816	10.5521	10.3244	13.0052	8.28543	6.20833
mmu.miR.140.5p_chr8_107551249	298.461	335.298	367.924	411.231	463.513	279.456	264.39	593.309	945.138	555.167	318.832	553.175
mmu.miR.140.3p_chr8_107551288	3812.4	4073.07	2956.9	3043.09	3437.78	3389.17	3620.89	2919.6	9887.77	2757.77	4224.84	8489.95
mmu.miR.141.3p_chr6_124717917	14.3098	6.90365	11.6824	11.2283	8.98144	10.7856	6.69615	10.9872	8.73954	11.2489	5.34882	7.41198
mmu.miR.142a.5p_chr11_87756867	26.8024	19.2204	15.0604	25.2506	20.9567	11.6485	22.0325	21.9744	16.9357	50.7663	15.1026	21.7925
mmu.miR.144.3p_chr11_78073047	4.22479	4.27555	1.47789	5.58781	3.11122	0.539282	3.24007	2.82839	2.71696	10.6843	3.77564	3.54762
mmu.miR.145a.5p_chr18_61647866	324.718	325.099	687.359	275.964	273.611	569.859	227.669	362.469	844.928	366.738	398.959	641.421
mmu.miR.146a.5p_chr11_43374435	150.003	236.724	272.635	160.201	220.603	273.578	103.466	257.111	342.019	204.382	234.719	297.493
mmu.miR.149.5p_chr1_92850381	605.69	645.412	606.99	942.495	1171.58	586.523	799.434	1045.31	596.87	812.95	707.408	622.987
mmu.miR.151.3p_chr15_73254820	6218.85	8429.55	7237.57	8572.23	11649.5	8826.64	7051.91	5495.99	5972.37	2449.58	5591.2	7283.44
mmu.miR.152.3p_chr11_96850439	2838.2	3295.04	2783.64	2726.17	2717.62	3777.94	2134.78	2082.89	3555.32	1897.02	2319.61	3195.58
mmu.miR.154.5p_chr12_109738438	45.6096	23.6136	33.4284	53.8749	34.8691	41.5786	42.5529	74.8435	46.2335	67.9532	66.703	46.7525
mmu.miR.155.5p_chr16_84714143	23.8042	25.1042	41.3105	26.832	29.2337	33.813	19.2244	33.3967	47.7731	20.5741	17.5148	42.6981
mmu.miR.10b.5p_chr2_74726074	43.3382	228.526	7806.56	48.3398	181.625	5709.59	70.2016	578.297	3572.93	73.4313	582.917	3724.3
mmu.miR.129.5p_chr6_29022624	22.4868	52.0519	261.868	28.2026	47.6075	179.581	24.4085	27.2504	155.908	16.016	24.227	181.752
mmu.miR.181a.5p_chr2_38852741	2193.48	2161.12	1742.29	2252.84	2258.51	1762	2463.53	4109.76	3143.56	5653.68	2594.81	1988.57
mmu.miR.182.5p_chr6_30165962	14725.9	22531.5	32954.6	14192.1	16325.5	28339.2	13048.8	7799.77	12009	9260.26	8700.96	16552.7
mmu.miR.183.5p_chr6_30169711	12797.4	20916.6	32968.1	11882.1	15287.3	25664.1	11023.8	5361.1	9771.44	7942.83	6865.69	11551.4
mmu.miR.184.3p_chr9_89802263	37.7051	46.1289	53.9077	83.8699	83.0636	101.655	91.37	38.836	67.0182	60.1752	81.1763	112.763
mmu.miR.185.5p_chr16_18327438	311.363	381.897	369.19	277.124	335.718	322.868	233.285	277.291	304.616	307.086	267.861	300.28
mmu.miR.186.5p_chr3_157544285	652.889	747.163	756.538	602.956	603.869	500.561	360.728	463.91	466.501	708.03	316	299.013
mmu.miR.187.3p_chr18_24429110	10.3576	15.3371	17.1716	14.2858	20.6632	15.0999	16.6324	23.1166	17.5244	18.3787	16.9904	13.6203
mmu.miR.188.5p_chrX_7248031	25.1216	21.1424	14.427	41.3814	26.0638	20.2231	21.3845	49.1161	22.5055	34.0602	26.2197	15.4575
mmu.miR.190a.5p_chr9_67236700	8.22244	6.43294	3.09653	9.33059	4.93098	4.90746	2.80806	6.8534	4.75467	10.0989	3.67076	3.10416
mmu.miR.191.5p_chr9_108568325	1894.39	2022.14	2268.63	1775.03	2249.12	1836.25	1266.65	1886.81	1745.96	2604.49	1223.2	1370.96
mmu.miR.194.5p_chr19_6264658	139.146	131.836	108.027	183.554	160.433	147.116	108.866	163.013	138.384	229.64	117.255	95.2155
mmu.miR.195a.5p_chr11_70235062	20.3971	19.4165	17.1716	25.2506	22.5416	25.7237	16.4164	26.1626	22.4602	30.9657	13.844	14.8873
mmu.miR.199a.5p_chr1_162217844	53211.2	45179.1	38299.9	47420.3	37397	25636.8	54151.5	52830.6	41133	70707.2	35922.8	28618.8
mmu.miR.199a.3p_chr1_162217883	80965.8	75066.1	41565.2	69675.7	58087.7	47921.1	90119.1	83500.9	73394.9	134661	78829.4	56798.1
mmu.miR.200b.3p_chr4_156055685	4703.78	6140.87	6470.47	4873.31	5770.07	7013.09	3233.81	2575.52	3872.52	2851.23	2975.1	4811.26
mmu.miR.204.5p_chr19_22750610	26.4844	309.644	402.478	44.9133	444.787	290.188	38.6649	207.179	142.368	48.9472	106.872	217.355
mmu.miR.205.5p_chr1_193507503	4221.88	3837.45	1690.7	4205.51	4646.98	1597.73	3092.76	4119.44	1575.88	7110.39	2741.12	1558.61
mmu.miR.206.3p_chr1_20679055	54.786	50.9536	200.5	125.409	92.5147	437.843	402.849	1039.98	713.563	415.309	1425.51	1609.98
mmu.miR.143.3p_chr18_61649199	18010.9	24045.8	47344.6	16299.1	19537.9	46159.1	22574.2	19727	51559.5	11883	21845.6	51641.4
mmu.miR.30e.5p_chr4_120772660	4317.65	3955.99	3453.05	3962.44	3396.16	2358.17	2649.3	4114.82	3033.62	5816.02	2867.81	2288.21
mmu.miR.291a.3p_chr7_3218968	6.76875	3.68717	5.70042	5.64052	7.22037	4.69175	1.51203	2.82839	1.8113	1.75633	2.51709	2.53401
mmu.miR.293.3p_chr7_3220390	45.2462	49.2669	34.9063	49.0251	47.2553	44.4368	10.1522	19.5812	12.815	18.1905	17.5148	12.8601
mmu.miR.294.3p_chr7_3220691	8.35873	6.15837	9.00808	9.3833	8.62922	7.38816	1.72804	3.15474	3.16978	1.94451	4.50979	3.99107
mmu.miR.295.3p_chr7_3220815	15.3546	12.0029	15.2011	17.9759	14.9104	19.3602	4.75211	5.76556	6.43013	6.10533	7.34152	6.84183
mmu.miR.296.5p_chr2_174267093	274.066	296.347	190.718	273.645	283.355	246.56	147.315	195.485	205.04	343.718	215.841	135.76
mmu.miR.298.5p_chr2_174267553	2538.05	1906.9	1737.86	2491.69	2934.99	2034.98	1798.89	2595.81	1634.79	2824.49	1685.51	1518.51
mmu.miR.300.3p_chr12_109724363	5318.06	4455.99	4349.07	5667.46	4102.05	3615.56	5408.98	5754.68	4493.85	4228.88	5615.32	3935.51
mmu.miR.301a.3p_chr11_87113054	10.7664	7.6097	6.61531	12.5462	10.8012	7.22638	7.77617	12.5646	9.87161	23.0414	9.4391	6.65178
mmu.miR.302a.3p_chr3_127545539	54.8769	57.465	59.6785	102.004	111.182	74.5287	23.9765	41.4468	31.9695	20.0096	31.5686	26.4171
mmu.miR.34c.5p_chr9_51103076	635.581	460.073	438.581	545.655	388.374	485.461	332.431	233.233	407.679	260.543	227.587	291.094
mmu.miR.34b.5p_chr9_51103610	142.189	92.3363	109.153	102.795	74.317	103.542	92.6661	58.7979	91.652	79.8293	75.8274	84.0025
mmu.let.7d.5p_chr13_48536078	181.166	129.718	144.059	198.473	167.83	121.824	596.605	513.026	439.739	1119.22	452.552	402.781
mmu.let.7d.3p_chr13_48536024	21.8962	20.3579	18.7903	31.102	28.7641	20.8702	66.5295	44.0576	47.8637	114.977	44.993	51.8205
mmu.miR.106a.5p_chrX_52742541	425.25	449.012	348.922	539.698	551.566	434.068	116.643	172.097	145.629	219.018	109.913	95.849
mmu.miR.106b.5p_chr5_138165787	479.537	409.59	260.882	495.575	437.507	278.809	279.078	410.28	264.722	551.654	226.119	183.146
mmu.miR.130b.3p_chr16_17124071	140.508	125.874	90.2919	170.903	160.668	116.701	102.818	163.231	95.2746	180.965	113.479	87.9302
mmu.miR.19b.3p_chrX_52741991	438.697	330.826	320.068	561.311	341.705	254.325	167.62	308.566	217.356	523.009	177.455	153.941
mmu.miR.30c.5p_chr4_120769584	6337.05	7148.29	6970.56	7448.29	9012.84	7417.01	4437.82	6922.05	5769.09	7205.32	4848.34	4731.06
mmu.miR.30d.5p_chr15_68341257	16182.5	16820.3	18696	14715.4	16129.8	17320.3	11389.1	10771.5	13493.1	10310.3	11928.7	14174.9
mmu.miR.148a.3p_chr6_51269829	70737.5	75869.6	78502.9	73796.7	71899.9	80778.4	102278	77081.5	94734	36003.9	100030	129561
mmu.miR.192.5p_chr19_6264857	742.791	739.396	678.984	822.937	869.732	698.855	861.427	876.637	655.873	602.002	970.759	899.194
mmu.miR.200a.3p_chr4_156054911	1052.84	958.744	1089.34	1089.25	896.089	918.127	705.688	890.453	809.245	1673.7	531.841	595.556
mmu.let.7a.5p_chr13_48538239	2317.41	2024.61	1959.89	2489.9	2492.44	2150.49	6176.87	4801.57	4866.84	7293.3	6204.85	5535.29
mmu.let.7b.5p_chr15_85707325	14.3098	14.5526	18.1569	15.2874	22.6003	27.0719	58.9693	55.5887	85.9917	78.972	70.7933	105.795
mmu.let.7c.5p_chr16_77599672	1508.34	1715.32	1961.16	1572.23	2088.1	2251.34	2906.34	3538.97	4831.11	3126.54	4448.12	4698.63
mmu.let.7e.5p_chr17_17830366	3841.06	4154.03	3845.25	3979.47	4920.24	4415.32	4950.61	5090.61	5626.27	5172.99	6135.63	6200.79
mmu.let.7f.5p_chrX_151912353	4214.66	3697.18	3458.47	4083.32	3434.31	3412.79	10350.7	6076.2	7823.29	8517.46	9715.98	9479.54
mmu.miR.15a.5p_chr14_61632075	15.7635	16.8669	12.175	19.4519	18.2564	13.9674	10.1522	18.0582	13.4489	28.624	11.3269	10.5161
mmu.miR.16.5p_chr14_61631936	615.048	681.029	556.038	805.646	806.451	716.166	423.369	793.417	621.594	902.669	545.161	497.553
mmu.miR.18a.5p_chr14_115043867	293.419	251.787	188.959	445.232	419.956	217.816	163.948	278.868	192.949	360.821	146.411	131.198
mmu.miR.20a.5p_chr14_115044183	17308.1	12826.4	9934.08	20051.1	16352	12951.8	6269.75	8158.76	6366.05	12227.2	4831.04	4525.55
mmu.miR.21a.5p_chr11_86584120	10882.3	12680.6	16965.9	11253.7	12604.6	19662.3	10327	10975.9	22917.3	7043.19	11159.5	25254
mmu.miR.22.3p_chr11_75463772	55.1949	57.9749	126.254	73.5377	89.5208	97.1246	43.201	80.6091	120.497	105.84	50.1321	99.7133
mmu.miR.23a.3p_chr8_84208563	193.977	181.495	236.04	164.261	191.839	252.276	158.98	174	294.79	260.292	176.092	261.89
mmu.miR.26a.5p_chr10_126995543	22129.5	30987.9	36395.6	26492.5	34311.7	27551	21286.6	36932.3	31131.3	31791.1	25125.7	26132.1
mmu.miR.26b.5p_chr1_74394324	2374.79	2946.64	3163.67	3099.02	3198.45	3245.88	2261.14	3398.47	3523.12	3420.6	2685.53	2767.14
mmu.miR.29a.3p_chr6_31062673	6.13276	6.78597	17.5939	5.27152	7.9248	14.9381	5.40012	8.9747	13.8112	9.158	5.55858	9.62924
mmu.miR.27a.3p_chr8_84208727	344.479	336.71	358.423	424.199	419.956	381.056	459.658	659.287	726.695	590.043	430.213	482.222
mmu.miR.31.5p_chr4_88910614	48.7895	49.2277	74.8093	61.7822	60.3459	94.3743	26.5686	31.0579	61.9466	67.8277	19.5075	28.0008
mmu.miR.92a.3p_chr14_115044476	45817.3	57138	43012	49625.8	72278.8	56897.2	33024.3	21840.4	23523.2	28916.3	34179.4	29411.1
mmu.miR.93.5p_chr5_138165574	6793.15	6058.58	5084.64	7470.58	7040.15	5381.65	3814.21	5160.99	3924.87	7022.7	3202.06	2836.45
mmu.miR.96.5p_chr6_30169506	756.419	676.204	1459.03	933.27	783.263	921.039	711.52	873.102	696.582	1175.53	491.882	550.07
mmu.miR.34a.5p_chr4_150068473	8.58587	8.51188	5.55967	7.43284	8.21831	6.25567	9.50421	12.5646	10.098	18.6087	8.80983	8.23554
mmu.miR.98.5p_chrX_151913229	76.0917	54.5231	67.5606	79.9162	68.4468	54.1978	212.981	173.076	142.957	345.746	142.74	147.226
mmu.miR.103.3p_chr2_131288103	9697.8	10983.2	7692.9	8627.63	8615.72	7282.51	6621.19	7741.52	8226.31	7650.8	5885.59	5198.71
mmu.miR.322.5p_chrX_53054306	164.085	165.334	166.298	178.494	180.451	194.735	140.187	261.735	176.285	280.887	170.428	147.86
mmu.miR.322.3p_chrX_53054269	2051.84	2102.12	2154.55	1944.03	2588.47	2854.63	1974.72	3178.18	2655.87	1971.19	3091.52	2707.21
mmu.miR.323.3p_chr12_109712558	4732.99	3211.37	4156.59	4520.22	3380.07	5081	3331.01	2403.59	2409.85	2528.86	3390.42	2329.2
mmu.miR.324.5p_chr11_70012060	16.7175	15.2979	9.43033	15.9727	20.311	12.2956	13.1763	18.6565	17.1621	24.045	14.1587	17.8648
mmu.miR.324.3p_chr11_70012095	39.7494	41.971	26.3909	52.188	60.111	40.9854	35.2088	53.5762	41.6147	69.835	41.1125	27.4307
mmu.miR.325.5p_chrX_105379142	88.5389	81.4709	60.523	117.291	110.947	78.7891	63.2894	101.224	56.1504	71.7586	65.3396	46.0556
mmu.miR.326.3p_chr7_99552328	26.6207	18.5928	14.7789	33.1051	26.5334	25.3462	14.9043	19.9075	24.2262	24.0241	16.7806	19.7653
mmu.miR.328.3p_chr8_105308379	799.621	964.941	1215.32	875.494	1352.56	1066.43	887.348	999.89	986.663	1245.82	758.904	756.656
mmu.miR.329.3p_chr12_109713541	506.157	378.132	404.589	581.607	410.446	456.556	495.083	618.71	470.803	600.894	664.198	453.461
mmu.miR.330.3p_chr7_19181525	72.1394	99.5537	135.825	88.4561	133.254	108.557	61.9934	73.5925	83.2747	71.1522	48.3492	68.1015
mmu.miR.331.3p_chr10_93963783	35.9789	38.9899	33.358	45.7041	55.6497	32.9501	39.7449	68.9692	48.8599	57.0389	59.1517	46.8792
mmu.miR.148b.3p_chr15_103285185	5651.95	6012.13	3731.74	4689.23	4232.9	4421.41	4559.43	3536.41	4103.87	3796.66	5796.55	4674.68
mmu.miR.339.5p_chr5_139369708	129.469	131.365	100.074	135.689	141.883	113.303	74.9537	112.972	99.4859	165.868	66.2835	58.2189
mmu.miR.340.3p_chr11_50069762	310.863	306.349	318.731	537.115	587.257	309.548	410.625	738.808	363.483	400.631	353.966	293.058
mmu.miR.341.3p_chr12_109611556	1944.63	1049.98	789.051	1886.2	1040.56	992.278	1469.26	1384.12	898.135	1271.52	1520.43	826.341
mmu.miR.342.3p_chr12_108658680	562.897	529.894	510.153	496.313	551.625	483.79	426.609	725.319	537.504	736.132	706.15	704.645
mmu.miR.344.3p_chr7_61877782	29.3918	19.6911	47.785	40.8543	40.7393	68.6506	59.8333	81.2074	108.497	71.7167	87.0495	100.79
mmu.miR.345.5p_chr12_108836989	38.0686	29.5366	20.057	51.2392	49.075	33.3276	44.065	64.2371	39.9393	73.6612	55.3761	41.3044
mmu.miR.346.5p_chr14_34894624	2.90738	3.7264	20.057	3.95364	7.51388	13.9135	1.94404	8.48517	14.9433	8.07075	9.12446	12.3533
mmu.miR.350.3p_chr1_176772342	58.4657	54.7585	39.6918	52.1353	46.6095	44.5986	38.2328	42.0995	39.4411	61.6806	45.5174	43.6483
mmu.miR.351.5p_chrX_53053315	1891.89	2823.67	3833.08	1845.35	3250.4	3146.98	1490.87	2199.62	3048.74	1734.92	2540.27	2956.56
mmu.miR.135b.5p_chr1_132198103	50.3795	92.7677	81.2135	77.0169	162.194	68.8124	75.1697	227.685	41.2072	87.3355	109.913	51.5671
mmu.miR.101b.3p_chr19_29135338	2834.11	2071.72	1244.1	1957.31	1399.64	1298.7	1420.02	922.436	978.059	1192.13	1140.24	1071.82
mmu.miR.107.3p_chr19_34820700	654.843	649.021	473.135	595.945	581.21	419.993	494.435	665.705	557.384	1045.27	408.923	293.058
mmu.miR.10a.5p_chr11_96317186	120.384	812.316	35643.6	174.171	519.632	26294.1	115.347	284.797	26884.7	139.126	421.403	24296.9
mmu.miR.17.5p_chr14_115043684	9312.62	7731.34	6147.94	10792.9	10244	7440.9	3897.37	5381.99	4055.55	7761.95	3056.38	2793.05
mmu.miR.17.3p_chr14_115043721	154.682	148.585	117.035	159.253	167.36	104.782	78.4097	133.043	90.4294	165.785	70.3737	53.4676
mmu.miR.19a.3p_chr14_115044048	115.205	98.4946	106.408	227.73	126.973	77.1173	60.2653	134.457	101.433	178.56	97.5374	77.224
mmu.miR.25.3p_chr5_138165332	24057.5	30427.4	20957.4	20908.8	26202.4	22757.7	17571.8	13740.6	14963	13153.9	15638	15367.1
mmu.miR.28a.5p_chr16_24827868	99.7596	82.4123	128.295	114.234	178.807	161.569	71.2816	195.376	158.67	167.499	87.3641	129.298
mmu.miR.32.5p_chr4_56895272	102.712	95.3566	79.3837	137.323	136.483	67.6259	80.7858	143.432	107.954	136.659	77.6104	67.9115
mmu.miR.100.5p_chr9_41531437	8374.4	10072	8952.27	7113.54	8915.51	8883.05	10441	10509	10301.5	7679.42	14253.9	11925.2
mmu.miR.139.5p_chr7_101475382	168.855	232.174	260.531	267.846	321.688	217.924	217.517	435.953	284.42	209.526	295.654	237.12
mmu.miR.200c.3p_chr6_124718324	1026.08	1644.17	2414.09	1123.2	1597.93	1924.64	565.285	736.523	1122.87	943.357	594.349	962.291
mmu.miR.210.3p_chr7_141221407	107.073	112.341	145.326	123.301	162.605	147.817	166.54	252.978	266.896	224.894	143.265	154.511
mmu.miR.181a.1.3p_chr1_137966508	502.932	377.857	252.297	394.995	383.384	317.529	385.137	250.965	224.828	414.974	290.305	242.315
mmu.miR.214.3p_chr1_162223438	5096.46	4106.57	2753.45	5663.03	4670.58	3843.73	5304	5857.05	4052.34	7478.45	5101	4041.56
mmu.miR.218.5p_chr11_35616840	3939.78	4550.21	10280.7	6258.29	7871.14	10917.9	6365.23	11280	13368.9	6359	7136.17	9958.16
mmu.miR.223.3p_chrX_96242884	5.13335	5.72689	3.4484	6.32582	6.10503	3.07391	4.5361	8.9203	8.332	7.58985	5.13907	8.36224
mmu.miR.320.3p_chr14_70443557	568.03	580.848	703.897	568.217	688.988	478.613	485.363	603.48	589.036	589.666	537.19	561.41
mmu.miR.211.5p_chr7_64205831	94.9897	113.557	25.6871	136.427	214.087	19.8456	104.978	79.902	10.0527	82.422	61.2493	21.349
mmu.miR.221.3p_chrX_19146307	168.765	177.887	96.1331	172.01	184.736	98.8503	104.114	183.029	117.871	171.033	176.301	103.198
mmu.miR.222.3p_chrX_19146901	144.143	147.016	91.3475	182.026	211.974	124.466	100.658	145.064	99.3953	120.643	179.448	113.017
mmu.miR.224.5p_chrX_72261085	507.838	592.694	729.021	602.482	773.401	705.219	584.509	589.61	784.702	552.7	548.831	658.019
mmu.miR.199b.5p_chr2_32318485	2770.1	1760.12	943.174	2197.33	1648.77	1028.09	1814.87	1816.64	1420.47	3030.71	1372.03	928.525
mmu.miR.181b.5p_chr2_38853845	3785.96	3687.57	3134.67	3692.49	4222.39	2914.28	3462.99	4890.23	3260.44	7617.2	3174.16	2576.58
mmu.miR.181c.5p_chr8_84178924	39.8857	33.6553	23.8573	37.3751	33.0493	24.3755	30.8887	65.76	36.86	97.2253	38.4906	28.0008
mmu.miR.7a.5p_chr13_58392841	12435.7	9049.58	9856.17	12936.2	8843.49	8389.71	7239.83	6454.33	5411.86	5773.34	6985.77	5745.11
mmu.miR.7b.5p_chr17_56243017	46.4273	35.8519	135.262	49.4996	36.5715	77.7105	27.2166	26.8697	32.6488	25.8431	29.9954	31.4217
mmu.miR.217.5p_chr11_28763761	11.9475	208.875	134.136	11.7028	129.262	130.506	9.93622	41.3924	40.4826	5.08081	15.4172	58.409
mmu.miR.361.5p_chrX_113074867	140.963	181.535	163.412	165.262	193.482	156.284	122.475	184.716	171.485	228.866	136.133	133.226
mmu.miR.362.5p_chrX_7242019	166.084	92.0225	75.7945	144.123	81.0677	72.7491	69.1215	137.612	73.3125	212.474	113.374	59.4226
mmu.miR.363.3p_chrX_52741697	804.891	1112.7	973.154	1129.9	1437.03	964.937	294.199	518.411	472.66	392.874	299.115	308.769
mmu.miR.365.3p_chr11_79726467	16.7175	26.2809	40.1141	15.2874	18.7847	31.2783	7.12816	16.6984	34.9582	25.6131	27.2685	38.7704
mmu.miR.375.3p_chr1_74900661	361.878	358.244	588.903	368.954	317.872	525.153	185.116	175.088	196.3	134.673	177.979	222.169
mmu.miR.376a.3p_chr12_109723824	6.26905	3.49105	4.57441	9.22516	3.99175	6.14781	6.04813	8.05003	5.34335	8.17529	6.29273	5.89158
mmu.miR.377.3p_chr12_109740553	14.8095	7.53125	10.4156	15.551	7.04426	7.98137	10.1522	15.9913	9.1018	22.8323	12.3757	6.90518
mmu.miR.378a.5p_chr18_61397875	15.4455	26.3594	21.3238	21.0861	26.0638	22.7577	16.6324	43.8944	30.7016	41.5873	44.5735	18.3716
mmu.miR.379.5p_chr12_109709065	13715.2	10076.7	10827.6	13747.5	10278.8	13163.6	13785.2	12438.4	12274.2	6798.1	15911	13251.7
mmu.miR.380.5p_chr12_109711806	485.306	309.644	353.989	392.465	230.993	335.271	331.351	254.718	271.107	228.553	323.551	263.664
mmu.miR.380.3p_chr12_109711842	430.429	212.797	268.061	631.159	350.687	290.889	514.307	890.562	430.411	766.826	630.847	331.449
mmu.miR.381.3p_chr12_109726870	12724.9	11031.2	15318	13328.6	10884.9	11038.3	17757.8	18441.4	14616.5	7754.61	22202.4	18151.9
mmu.miR.382.5p_chr12_109733781	2389.73	1341.31	1652	2549.41	2191.35	2692.04	2399.17	2456.4	2232.3	1959.85	2949.93	2135.54
mmu.miR.383.5p_chr8_38252178	10.5393	17.8475	7.45981	12.9679	23.657	11.4328	30.6727	53.1955	17.8866	28.9376	27.8978	27.494
mmu.miR.335.5p_chr6_30741314	2757.56	2225.96	1601.89	3099.28	2274.06	1686.06	1170.1	2164.91	1149.23	3524.05	1391.01	982.373
mmu.miR.133b.3p_chr1_20682834	2.95281	2.90267	32.5839	2.89934	2.5829	28.7976	3.02407	10.0625	27.8941	9.70162	13.9489	25.5935
mmu.miR.215.5p_chr1_185313610	2.49853	4.51091	138.781	2.37218	4.40266	124.682	2.37605	2.55643	263.59	2.00723	3.04149	154.005
mmu.miR.384.3p_chrX_105344292	42.793	39.2253	37.9325	50.5539	51.3644	35.4308	23.9765	39.3255	27.6677	40.6046	22.1294	17.8648
mmu.miR.196b.5p_chr6_52230129	0.590562	3.2557	8.58582	1.42331	3.11122	7.92744	1.08002	3.37231	9.05652	2.96903	4.30004	13.6203
mmu.miR.409.3p_chr12_109743204	9057.14	6277.69	11343	10975.6	7261.05	7770.13	6870.03	5834.31	5029.31	4567.39	6839.99	4983.58
mmu.miR.410.3p_chr12_109743764	753.149	388.369	534.221	851.034	518.693	493.928	600.277	1002.28	565.58	1159.85	702.269	370.536
mmu.miR.376b.3p_chr12_109723508	231.092	106.104	123.931	265.685	145.699	131.153	224.213	411.476	187.832	396.763	308.239	156.729
mmu.miR.411.3p_chr12_109710225	1170.95	840.284	1107.43	1477.82	1205.1	1008.62	1090.18	1542.07	886.045	1183.79	995.93	727.324
mmu.miR.412.3p_chr12_109743340	42.793	26.4771	34.9063	52.188	46.6682	35.9701	46.009	53.6306	33.6903	42.6746	55.3761	39.5939
mmu.miR.370.3p_chr12_109618305	8625.93	6399.41	9212.31	12139.8	8804.33	8342.04	10383.6	14758.2	8572.72	7746.89	13929	7408.56
mmu.miR.425.3p_chr9_108568830	33.3441	38.0877	32.5839	32.4198	35.6322	32.4648	22.6805	24.966	24.679	40.061	24.8563	18.8784
mmu.miR.431.5p_chr12_109590459	1055.33	647.099	720.787	1625.05	1218.19	1003.5	1474.66	2601.19	1420.29	1455.98	1798.25	1059.91
mmu.miR.433.5p_chr12_109591729	25.1216	10.1201	9.78221	23.9854	11.7404	16.7177	10.8002	21.7024	11.3659	44.3264	16.3611	12.29
mmu.miR.433.3p_chr12_109591781	3323.23	2521.67	3202.23	3314.89	2934.7	2838.99	3373.35	3185.96	2692.41	3540.07	3648	2302.34
mmu.miR.434.5p_chr12_109594528	5894.13	2663.51	4221.76	8740.65	5831.48	4979.84	7939.69	13710.2	5465.61	5404.2	9672.35	5967.6
mmu.miR.434.3p_chr12_109594565	1936.73	1193.39	1853.13	2082.41	1512.52	1856.59	1695.64	1860.21	1284.49	2174.48	1814.61	1269.1
mmu.miR.429.3p_chr4_156053916	469.906	606.07	649.074	528.312	546.635	556.053	321.199	386.565	457.943	607.418	329.005	379.975
mmu.miR.450a.5p_chrX_53048339	470.133	540.171	584.892	540.805	602.637	459.522	569.821	776.502	605.7	720.785	495.448	476.204
mmu.miR.451a_chr11_78073186	28.3016	17.2199	10.8378	31.2074	22.3068	12.5653	39.5289	35.4093	21.9168	75.9194	50.5516	54.0378
mmu.miR.452.5p_chrX_72262271	52.4238	53.974	43.7736	62.7311	55.004	48.4814	51.4091	66.9567	53.5693	51.5608	46.9857	44.1551
mmu.miR.470.5p_chrX_66813995	10.9935	55.6606	3.87066	7.22198	50.66	7.49602	3.67208	9.24666	1.35848	2.00723	14.7879	2.97746
mmu.miR.532.5p_chrX_7248456	7841.71	8352.24	7358.47	6547.49	6128.33	5739.58	5504.45	5858.84	4582.73	3554.62	8367.55	5927.75
mmu.miR.483.3p_chr7_142654932	957.71	725.863	735.355	1272.7	1130.43	818.144	1077.43	791.459	634.862	1328.83	1079.73	668.092
mmu.miR.484_chr16_14159630	1163.04	1377.55	1117.28	1217.51	1601.69	1059.2	1040.5	1291.43	1126.27	2157.23	1080.67	807.019
mmu.miR.485.5p_chr12_109734910	128.788	108.183	191.492	268.478	196.711	263.493	150.771	153.005	142.278	102.682	173.26	137.027
mmu.miR.485.3p_chr12_109734946	484.443	308.977	437.384	953.143	585.437	809.516	559.236	683.872	421.626	733.936	679.301	421.913
mmu.miR.378a.3p_chr18_61397838	2874.49	5990.87	3478.81	3027.59	4233.9	3428.97	3983.56	4817.13	3583.66	2950.55	6903.34	4921.43
mmu.miR.540.3p_chr12_109586122	418.709	230.723	267.99	589.092	461.928	391.95	387.297	558.824	261.099	448.428	501.531	260.306
mmu.miR.543.3p_chr12_109717304	3208.98	1999.27	2831.21	4603.83	3691.72	2986.76	3698.22	7019.14	3171.23	4213.2	4818.03	2486.75
mmu.miR.539.5p_chr12_109728136	24.8945	18.3574	28.5021	57.3541	36.1606	35.4847	28.5126	64.1827	32.694	36.4229	50.0272	35.4762
mmu.miR.541.5p_chr12_109742422	10492.2	8139.32	12309.4	10999.7	9284.63	9572.84	9071.12	10003.1	8760.33	7018.02	11732.7	9235.33
mmu.miR.542.5p_chrX_53049453	2.4531	2.35352	3.30765	3.79549	4.69618	3.39748	3.45608	7.07097	5.25278	3.47084	3.88052	4.94132
mmu.miR.542.3p_chrX_53049415	711.128	676.44	522.82	596.841	449.365	520.245	556.86	465.27	476.69	442.887	512.229	552.161
mmu.miR.494.3p_chr12_109715367	1349.48	894.101	1095.89	1225.58	762.424	859.723	587.101	829.479	678.016	1451.69	761.526	510.286
mmu.miR.376c.3p_chr12_109722770	69.2775	46.9134	56.8635	98.5774	56.8237	59.5906	64.8014	83.0023	52.5278	91.6636	80.8616	61.0063
mmu.miR.487b.3p_chr12_109727382	197.384	120.775	149.689	196.206	144.349	143.611	135.651	225.673	142.957	276.935	186.475	115.994
mmu.miR.369.5p_chr12_109743431	265.571	178.2	301.419	411.916	334.25	268.994	272.598	564.916	295.197	354.946	320.405	217.608
mmu.miR.369.3p_chr12_109743466	601.329	571.277	439.566	701.376	358.905	450.031	427.041	647.973	694.046	1066.76	824.977	362.87
mmu.miR.20b.5p_chrX_52742159	716.67	765.677	594.041	891.519	969.173	786.758	150.987	232.145	226.005	271.729	127.638	133.352
mmu.miR.503.5p_chrX_53054027	513.335	597.283	539.781	502.903	616.725	518.789	401.337	769.322	560.508	759.654	588.371	429.071
mmu.miR.302b.3p_chr3_127545275	216.191	233.39	242.725	347.867	422.891	277.137	78.4097	157.52	107.727	71.9258	91.2446	95.9757
mmu.miR.302c.3p_chr3_127545406	16.3086	17.4552	20.1978	28.1499	30.1729	19.8995	5.83213	15.5561	11.3659	4.97626	12.166	10.2627
mmu.miR.302d.3p_chr3_127545665	107.437	115.008	125.761	173.538	188.141	124.736	42.985	70.7641	56.4221	38.3674	56.32	43.1415
mmu.miR.376a.5p_chr12_109723786	33.8438	22.9468	31.7394	54.0858	32.0514	28.9594	26.7846	42.2083	29.0714	52.6899	25.6953	19.0051
mmu.miR.376b.5p_chr12_109723471	15.0821	9.96322	14.5678	23.6691	16.0844	15.4235	23.7605	47.9194	28.5733	30.1085	42.0564	26.7338
mmu.miR.488.3p_chr1_158505689	289.194	318.235	199.304	294.941	286.291	179.042	349.928	334.131	209.568	278.796	376.62	249.347
mmu.miR.677.5p_chr10_128085291	8.44958	8.31576	8.72658	7.74913	6.16373	6.41745	4.75211	4.7865	4.89052	3.3872	3.88052	6.27168
mmu.miR.497a.5p_chr11_70234730	15.718	14.6702	13.9344	21.3496	23.07	16.6099	14.4723	22.8447	16.3017	25.634	9.64886	8.42559
mmu.miR.423.3p_chr11_77078086	2032.03	1692.73	1876.64	2563.91	3359.7	2322.85	1726.09	1928.58	1344.76	2161.18	1798.46	1588.25
mmu.miR.679.5p_chr12_109715587	490.984	371.502	400.508	546.709	403.108	408.722	352.736	272.559	215.5	238.61	475.101	410.383
mmu.miR.495.3p_chr12_109718795	1536.19	978.67	1350.79	2333.6	1507	1280.2	2011.65	3617.13	1762.31	1696.99	3048.2	2062.68
mmu.miR.133a.5p_chr18_10782950	1.31741	1.56901	18.7903	0.843443	1.17404	11.3249	0.43201	4.18819	11.049	2.8854	2.30734	6.33503
mmu.miR.146b.5p_chr19_46342790	401.946	331.375	470.531	369.27	402.404	406.025	277.782	319.771	376.344	259.978	314.007	322.96
mmu.miR.669b.5p_chr2_10467814	11.039	9.29639	11.1193	14.075	10.9773	11.7563	7.77617	10.6065	9.01124	12.9216	7.23664	5.89158
mmu.miR.669c.5p_chr2_10509319	114.297	92.0617	155.53	234.793	200.233	354.308	98.4982	112.156	125.931	101.553	115.157	143.108
mmu.miR.499.5p_chr2_155622893	4.31565	4.1971	7.10794	7.16926	4.87228	6.03996	4.5361	8.15881	13.7659	15.1588	5.24395	8.93239
mmu.miR.455.5p_chr4_63256867	1340.17	757.126	607.834	1663.85	1247.07	629.342	2019.86	2012.4	1108.16	1619.67	1606.64	1138.78
mmu.miR.700.3p_chr4_135416561	31.6178	60.2108	45.1811	37.5332	47.1966	45.4075	28.7286	40.8485	59.4561	45.4764	35.6588	32.6254
mmu.miR.702.3p_chr5_136991520	60.5099	59.8577	56.0894	51.6082	71.4406	44.3829	49.8971	37.0954	29.796	74.9576	49.9224	36.1097
mmu.miR.704_chr6_47803590	131.15	93.8661	76.2168	110.596	143.703	85.9615	92.45	119.227	85.6747	48.1318	92.2934	76.9706
mmu.miR.708.3p_chr7_96249496	503.75	786.82	447.659	435.586	677.071	464.591	956.253	807.07	465.098	381.144	743.591	659.92
mmu.miR.500.3p_chrX_7237695	3.9068	3.45182	3.30765	5.37695	4.40266	4.79961	2.80806	4.8409	3.8943	5.91715	4.50979	2.66071
mmu.miR.501.5p_chrX_7241307	11.8567	9.21794	7.31906	11.3338	10.1555	6.74102	5.61612	11.2048	7.87917	15.9115	8.80983	6.01828
mmu.miR.501.3p_chrX_7241270	1100.63	1309.89	1224.39	993.207	1264.62	911.278	834.21	988.739	773.291	819.62	1172.55	900.778
mmu.miR.450b.5p_chrX_53048044	345.025	332.63	269.539	315.079	291.985	173.487	292.902	292.956	175.878	195.015	174.938	185.363
mmu.miR.450b.3p_chrX_53048008	81.7702	100.887	118.513	78.9673	102.494	106.562	58.9693	105.684	97.267	146.173	70.3737	74.0565
mmu.miR.505.3p_chrX_60394416	36.3877	29.5366	20.057	33.8959	29.8207	23.7284	23.1125	22.5727	22.8224	45.7273	20.2416	15.6475
mmu.miR.652.3p_chrX_142739060	719.078	716.959	614.168	877.444	862.922	764.162	645.638	885.721	761.155	1009.24	713.701	626.027
mmu.miR.675.5p_chr7_142577112	36.206	25.8102	21.1831	34.2649	24.4201	17.1492	19.8724	33.7231	25.1318	47.9645	27.1636	17.2313
mmu.miR.675.3p_chr7_142577078	22.2597	15.2979	10.8378	26.6739	22.4829	16.6099	21.8165	36.3339	23.9998	29.8576	22.7587	18.9417
mmu.miR.592.5p_chr6_27936711	43.7925	33.4591	24.5611	48.0762	43.4396	24.753	49.2491	36.2251	11.1848	44.3473	28.7368	10.2627
mmu.miR.671.5p_chr5_24592132	16.8992	19.5342	20.6201	22.9311	18.9021	17.4727	16.6324	18.6565	17.7961	16.2669	11.4318	12.7968
mmu.miR.668.3p_chr12_109734774	31.9812	21.2601	42.2254	32.3144	33.2841	40.6618	29.8087	32.5265	39.0789	34.6666	21.9197	24.7066
mmu.miR.665.3p_chr12_109586368	138.873	85.3149	61.2268	133	74.7866	68.327	69.7695	127.93	96.0444	186.861	99.9496	46.309
mmu.miR.667.3p_chr12_109720061	182.393	106.222	147.367	169.532	139.242	127.217	122.907	120.37	105.463	172.497	161.409	112.257
mmu.miR.672.5p_chrX_104116228	43.3836	77.6268	135.473	53.1369	86.7031	178.071	82.7298	67.9357	127.561	84.3665	112.325	146.909
mmu.miR.666.5p_chr12_109717103	179.44	132.542	162.075	222.458	173.641	190.474	206.501	182.159	145.719	120.768	174.938	135.823
mmu.miR.496a.3p_chr12_109739165	56.2851	30.8311	42.6476	64.0489	43.3809	54.791	51.6251	76.4753	50.8976	69.5213	71.3177	60.1194
mmu.miR.673.5p_chr12_109572004	7.85902	7.09977	8.79695	13.3897	14.0298	8.79029	9.0722	13.9244	7.47163	12.2525	12.9001	6.52508
mmu.miR.674.5p_chr2_117185151	138.419	136.112	126.535	161.941	160.844	135.629	98.4982	114.169	100.573	125.682	79.708	80.2648
mmu.miR.674.3p_chr2_117185186	957.847	1330.83	1443.05	1744.08	2311.52	1895.58	1450.69	1190.64	1351.28	760.846	1071.44	1358.93
mmu.miR.455.3p_chr4_63256904	259.666	199.225	135.684	226.148	223.538	121.986	211.037	200.924	148.708	448.826	159.835	132.402
mmu.miR.490.3p_chr6_36421800	0.817702	1.29443	13.301	1.10702	1.35015	10.8935	1.51203	1.25102	16.6187	2.78085	1.15367	11.5931
mmu.miR.676.5p_chrX_100381114	55.5129	49.5415	41.8031	55.2455	73.8474	48.5354	50.5451	51.5093	39.0789	34.6666	45.4126	44.4719
mmu.miR.676.3p_chrX_100381151	171.944	169.139	138.57	238.114	366.654	234.695	183.388	175.578	146.761	160.746	194.865	206.395
mmu.miR.615.3p_chr15_103014969	6.04191	11.8068	826.491	7.16926	14.5581	432.935	5.40012	42.0995	228.36	12.587	23.388	249.473
mmu.miR.758.3p_chr12_109712858	818.883	559.274	802.634	1368.06	1033.69	809.3	872.443	1195.1	646.137	796.181	802.743	511.237
mmu.miR.770.3p_chr12_109563744	291.511	209.62	201.133	321.141	280.596	262.199	224.861	241.011	174.836	134.38	224.441	164.267
mmu.miR.760.3p_chr3_122293615	206.833	248.296	170.731	233.897	413.205	205.952	311.263	239.434	189.417	264.348	204.724	164.711
mmu.miR.301b.3p_chr16_17124420	29.1193	26.1632	21.1127	44.5443	34.9278	25.3462	32.4007	46.9404	31.5167	54.9271	23.4929	21.8558
mmu.miR.744.5p_chr11_65734799	2528.7	3392.79	2964.92	2657.32	3893.6	2585.1	2452.52	2984.39	2666.78	2454.45	2371.94	2362.65
mmu.miR.465a.3p_chrX_66839063	5.36049	15.494	0.985259	3.84821	22.7765	1.77963	1.51203	5.05846	0.543391	1.10816	4.71955	1.20366
mmu.miR.741.3p_chrX_66796809	6.49618	29.3013	2.8854	5.42966	33.6951	4.47604	1.29603	10.1169	1.08678	2.21632	7.4464	3.48426
mmu.miR.181d.5p_chr8_84178759	4087.37	3790.42	3160.92	4322.43	4728.7	3381.57	4242.77	6339.07	3964.4	7555.35	4842.99	3558.38
mmu.miR.15b.3p_chr3_69009813	91.0829	88.4922	84.0989	101.319	92.6908	95.8304	48.1691	76.3121	63.8485	108.244	71.5274	51.8205
mmu.miR.27b.5p_chr13_63300718	102.076	103.751	85.2249	98.841	118.226	80.7844	107.786	100.081	79.6068	99.2953	78.1348	75.8936
mmu.miR.30b.3p_chr15_68337431	59.2834	81.2355	82.9025	84.0807	104.96	87.0401	58.9693	81.4794	85.0407	63.1233	72.0518	73.5497
mmu.miR.99b.3p_chr17_17830232	3785.96	5044.25	4153.43	4008.73	5536.26	4984.96	3292.13	2932.93	3908.43	2027.85	3351.93	4073.36
mmu.miR.124.5p_chr2_180894045	1.86254	5.53076	6.75606	3.69006	6.04633	5.5546	4.10409	4.35137	3.35091	1.29634	3.461	3.04081
mmu.miR.125a.3p_chr17_17830855	100.668	120.382	106.056	127.94	172.761	157.093	82.5138	94.2615	99.4859	72.4485	87.6788	102.564
mmu.miR.125b.2.3p_chr16_77646318	92.9908	128.933	136.247	103.322	115.702	118.696	97.8502	167.528	173.115	110.377	129.84	140.891
mmu.miR.127.5p_chr12_109592854	491.484	268.771	316.972	390.356	231.698	277.946	357.272	410.66	302.85	364.689	502.37	294.389
mmu.miR.135a.1.3p_chr9_106154179	8.26787	12.6305	21.9572	7.48556	18.3738	22.488	8.8562	12.619	7.06409	6.10533	14.8928	16.6611
mmu.miR.141.5p_chr6_124717959	5.72391	5.33464	6.0523	6.5894	6.75075	6.95673	2.80806	5.33043	5.47919	4.11901	4.61467	4.37117
mmu.miR.145a.3p_chr18_61647827	88.5843	122.344	271.861	104.692	149.28	259.61	96.9861	186.51	353.476	165.137	171.267	266.451
mmu.miR.151.5p_chr15_73254855	96.8068	51.5812	38.6362	140.433	82.9462	124.898	39.9609	79.4125	59.773	126.037	71.7372	55.1147
mmu.miR.154.3p_chr12_109738474	90.5377	36.1265	31.2468	80.2325	33.5777	34.0826	43.417	75.1699	37.1317	128.547	58.9419	27.304
mmu.miR.10b.3p_chr2_74726114	0.0454279	0.549154	17.5235	0.421721	0.52832	14.291	0	4.46015	11.0037	0.773621	3.04149	8.93239
mmu.miR.183.3p_chr6_30169672	29.5735	26.5555	33.921	24.0908	24.4788	31.2783	11.6643	12.6734	8.96595	36.9038	8.18055	11.0229
mmu.miR.191.3p_chr9_108568367	7.81359	9.49251	6.68568	9.17244	11.5643	7.6578	5.61612	9.19226	5.38863	10.0362	5.13907	5.44812
mmu.miR.200b.5p_chr4_156055721	42.1571	66.4084	50.6704	45.8622	69.1512	64.0127	30.8887	28.2839	38.8978	30.3385	31.4637	44.4085
mmu.miR.293.5p_chr7_3220356	32.4809	17.9259	17.1716	20.4535	11.9165	15.801	4.3201	3.64427	4.166	5.87534	7.55128	4.43452
mmu.miR.296.3p_chr2_174267058	1934	2598.91	2007.68	1771.7	2507.52	1585.11	1674.47	1777.91	1600.92	1652.16	1395.83	1409.1
mmu.miR.300.5p_chr12_109724318	50.4704	30.8311	23.224	46.5475	32.2862	27.4494	29.3767	42.4802	18.3395	33.1821	41.4272	25.9736
mmu.miR.302a.5p_chr3_127545501	140.327	136.308	124.706	136.849	129.438	135.144	34.7768	36.7691	39.9845	32.8057	42.476	36.6798
mmu.miR.34c.3p_chr9_51103044	9.9487	6.70752	9.00808	8.329	9.86197	11.271	5.40012	5.38482	6.61126	4.91354	4.30004	5.38477
mmu.miR.34b.3p_chr9_51103574	36.206	31.341	42.5772	44.7552	45.9051	45.785	22.4645	23.9869	31.3808	23.5223	15.9416	24.4532
mmu.miR.106b.3p_chr5_138165746	5440.4	6446.95	4156.81	5059.76	5624.14	5107.75	4427.02	3245.74	3591.27	3007.42	4062.38	3735.58
mmu.miR.130b.5p_chr16_17124109	2630.77	2383.44	2273.55	3559.33	4414.17	3315.83	2505.87	2209.9	1605.18	2329	1996.58	1535.23
mmu.miR.30c.1.3p_chr4_120769546	38.114	49.1493	49.8963	45.3351	56.0019	40.2843	34.3448	43.5681	40.8449	47.609	34.0856	31.3584
mmu.miR.148a.5p_chr6_51269867	264.299	260.809	224.428	260.624	244.26	212.261	257.91	214.686	226.549	195.412	265.029	303.891
mmu.miR.200a.5p_chr4_156054949	334.077	425.476	406.349	490.726	570.761	501.963	341.072	307.043	316.888	155.602	324.39	518.712
mmu.let.7a.1.3p_chr13_48538188	35.3883	24.4373	26.3205	57.4595	38.626	29.283	100.01	94.2071	78.3389	144.709	68.2762	55.5582
mmu.let.7c.1.3p_chr16_77599717	10.8573	7.68815	11.5416	13.2315	15.4387	15.2617	11.4483	21.3217	18.8828	18.5669	13.6343	19.0684
mmu.miR.16.1.3p_chr14_61631894	179.077	182.319	146.17	179.073	174.346	147.278	119.883	110.144	178.323	91.12	119.877	153.118
mmu.miR.18a.3p_chr14_115043908	105.529	126.58	105.704	116.975	162.899	102.248	65.0174	95.7845	67.1088	104.543	53.3834	54.3545
mmu.miR.20a.3p_chr14_115044219	34.2072	32.2432	30.8949	44.9133	40.0349	24.5373	23.5445	34.7565	21.2375	34.0393	20.3465	14.6973
mmu.miR.22.5p_chr11_75463734	2.90738	4.11865	6.40418	5.95682	7.39648	7.11852	3.67208	5.27603	10.1433	5.16444	6.39761	6.65178
mmu.miR.26b.3p_chr1_74394360	11.4932	7.4528	12.6676	12.4935	15.8496	14.992	10.8002	10.0625	9.19237	15.5561	7.23664	5.95493
mmu.miR.29c.5p_chr1_195037562	2.58939	2.90267	3.51878	4.05907	5.98762	5.44675	1.94404	4.24258	9.05652	1.94451	4.30004	9.24914
mmu.miR.27a.5p_chr8_84208685	50.1069	37.3817	57.0746	65.3141	69.9143	91.4622	69.7695	57.6012	101.342	46.02	66.2835	114.854
mmu.miR.93.3p_chr5_138165536	48.4261	54.6408	39.2696	48.3925	65.5117	38.3429	30.2407	41.9363	32.4676	63.2278	24.8563	22.2359
mmu.miR.323.5p_chr12_109712523	12.3564	7.37435	13.6529	19.9263	19.8413	17.257	11.8803	13.6524	9.91689	13.3188	12.0611	9.24914
mmu.miR.325.3p_chrX_105379105	49.4709	55.3861	29.8393	73.2741	66.1574	46.8636	37.8008	47.3211	35.2299	43.26	30.5198	22.8694
mmu.miR.330.5p_chr7_19181486	74.6834	82.6476	105	109.648	139.711	106.994	97.8502	134.348	108.316	86.8964	82.7495	84.3826
mmu.miR.331.5p_chr10_93963817	16.354	22.986	24.1388	29.9949	37.3346	23.8363	22.2485	30.514	25.4941	19.3614	19.2977	18.3082
mmu.miR.339.3p_chr5_139369673	19.4886	24.0059	19.0014	29.6259	33.8125	20.8163	24.4085	36.7691	25.0866	26.5749	17.8294	20.0187
mmu.miR.340.5p_chr11_50069720	4586.85	3309.04	2427.82	3897.29	2898.07	2179.83	3245.9	3241.12	1964.99	3992.05	2396.38	1851.03
mmu.miR.342.5p_chr12_108658638	43.9742	43.3439	47.9962	49.4468	65.042	47.9961	50.1131	70.3834	42.9279	53.4844	49.2931	52.2006
mmu.miR.345.3p_chr12_108837027	614.912	535.582	482.917	862.789	798.056	589.165	598.765	740.004	430.773	791.54	568.549	436.04
mmu.miR.10a.3p_chr11_96317227	0.863129	1.84359	115.909	0.632582	2.87641	92.8104	0.648014	1.90372	124.844	1.17089	2.09758	90.7176
mmu.miR.19a.5p_chr14_115044012	144.097	189.772	134.136	153.243	198.179	102.032	76.6817	74.4628	49.0411	44.2218	65.3396	62.4
mmu.miR.28a.3p_chr16_24827908	736.295	1327.42	1266.62	711.655	985.082	1458.16	544.548	498.068	1041.55	327.513	711.184	1095.71
mmu.miR.139.3p_chr7_101475418	10.3576	13.4543	14.7085	17.4487	19.1956	25.0766	11.6643	11.8031	11.4565	9.38799	13.9489	15.6475
mmu.miR.214.5p_chr1_162223397	1719.17	1565.01	1361.63	2905.61	2652.63	1532.8	3512.89	5556.26	3283.94	4165.89	2966.08	2215.55
mmu.miR.199b.3p_chr2_32318524	80870.9	74957.4	41475.9	69571.4	57974.4	47849	90010.1	83334.9	73283.2	134519	78729.4	56691.3
mmu.miR.125b.1.3p_chr9_41581980	1852.82	1888.81	1475.21	2554.37	2305.88	1541.54	3392.14	2948.38	2140.51	2513.26	2719.09	2103.99
mmu.miR.7a.1.3p_chr13_58392800	27.6201	31.9686	14.2159	32.9997	38.2738	23.1891	18.3604	41.066	21.4187	28.5612	23.0734	18.2449
mmu.miR.362.3p_chrX_7241984	40.3854	20.7894	18.0162	28.6771	21.6611	19.522	17.2804	25.4555	14.898	44.18	17.8294	11.5931
mmu.miR.382.3p_chr12_109733819	2849.33	1307.65	1771.28	2166.22	1261.22	2022.2	2145.79	1249.33	1289.6	1563.01	1840.31	1312.81
mmu.miR.335.3p_chr6_30741354	39450.4	35560	21773.6	37640.7	35548.7	26428	14132.1	13369.5	11411.3	11562.4	16075.6	13843.9
mmu.miR.384.5p_chrX_105344332	26.9387	22.9468	21.4646	32.0508	26.7682	19.1984	14.0403	26.5977	14.4451	27.8085	17.305	12.29
mmu.miR.409.5p_chr12_109743172	1784.27	1004.09	1202.3	1521.78	906.479	1139.77	1145.69	1100.03	838.77	1089.68	1109.51	798.974
mmu.miR.411.5p_chr12_109710190	3430.76	2148.45	2954.79	4530.13	3006.61	2800.65	3530.17	6030.94	3369.16	3885.96	3904.54	2388.31
mmu.miR.425.5p_chr9_108568789	277.292	202.363	239.207	327.467	328.732	228.817	230.045	419.145	256.209	295.544	265.973	223.753
mmu.miR.431.3p_chr12_109590502	392.815	257.122	336.958	354.299	240.151	295.472	280.158	252.706	250.232	174.378	291.144	262.967
mmu.miR.532.3p_chrX_7248419	118.521	60.5246	52.0076	84.9242	80.5394	78.2498	57.2413	72.6678	49.992	95.0926	88.5178	54.6713
mmu.miR.483.5p_chr7_142654968	394.223	291.404	265.949	502.587	430.111	331.497	384.273	396.627	278.896	382.294	378.403	303.004
mmu.miR.503.3p_chrX_53053987	191.706	225.271	361.731	308.806	430.757	393.19	222.485	482.675	402.517	285.362	326.278	318.842
mmu.miR.744.3p_chr11_65734742	12.0384	9.72786	6.47456	14.9711	13.0906	8.73636	12.0963	15.121	8.01502	13.3815	9.54398	7.34863
mmu.miR.671.3p_chr5_24592171	88.0392	103.633	96.6961	95.8362	137.833	112.656	103.034	75.7138	77.1615	66.9496	90.5105	103.388
mmu.miR.770.5p_chr12_109563710	5.5422	3.37337	3.51878	6.90569	6.22243	6.3096	4.75211	8.75713	4.84524	10.6843	4.30004	4.49787
mmu.miR.673.3p_chr12_109572044	79.5442	70.0563	73.8944	100.001	76.1367	64.7138	84.4579	110.634	59.6825	50.7244	136.867	82.4821
mmu.miR.423.5p_chr11_77078122	932.634	1067.48	1128.68	956.728	1341.64	971.678	789.065	624.856	686.846	650.678	657.486	766.348
mmu.miR.297b.3p_chr2_10511723	4.36108	7.49203	4.71517	5.69324	5.3419	5.12318	1.72804	5.43921	4.75467	6.58623	3.67076	6.01828
mmu.miR.708.5p_chr7_96249450	326.944	579.985	308.738	354.668	689.046	305.395	373.904	659.45	284.963	813.619	363.51	206.268
mmu.miR.743b.3p_chrX_66777266	1.68083	5.45231	0.563005	2.31947	9.27495	1.29428	0	2.774	0.0452826	0.731803	1.25855	0.443452
mmu.miR.881.3p_chrX_66801954	43.8379	144.663	14.7085	29.9949	154.269	19.9534	15.3363	55.1536	5.79617	6.73259	44.993	17.9915
mmu.miR.190b.5p_chr3_90070030	13.8555	11.7676	10.5563	11.7028	14.9691	11.4867	10.8002	12.7277	9.3735	10.8516	9.54398	9.18579
mmu.miR.874.3p_chr13_58023135	23.0319	36.401	37.4398	26.463	43.4396	32.8423	20.9525	33.7775	38.7619	34.3529	22.549	24.4532
mmu.miR.18b.5p_chrX_52742381	119.566	129.914	95.359	136.585	157.615	91.1386	31.9687	48.8441	41.8411	48.0899	31.0442	27.9375
mmu.miR.193b.3p_chr16_13449570	4.95164	4.31478	5.27817	6.9584	6.75075	7.54994	6.91215	8.75713	7.60748	10.6843	10.8025	13.6203
mmu.miR.877.5p_chr17_35960795	75.3648	102.456	69.1792	79.8635	99.5002	79.3823	64.3694	52.7603	48.6788	47.2745	53.4882	45.6755
mmu.miR.877.3p_chr17_35960731	33.6166	33.4199	27.7984	45.1242	59.5827	33.4894	29.1606	32.6353	22.7771	39.4756	22.3392	20.5888
mmu.miR.297a.3p_chr2_10515869	4.36108	7.49203	4.71517	5.69324	5.3419	5.12318	1.72804	5.43921	4.75467	6.54441	3.67076	6.01828
mmu.miR.297c.3p_chr2_10509065	4.36108	7.49203	4.71517	5.69324	5.3419	5.12318	1.72804	5.43921	4.75467	6.58623	3.67076	6.01828
mmu.miR.421.3p_chrX_103572930	209.831	239.98	217.25	239.696	292.807	207.138	141.699	219.418	157.719	324.461	164.031	151.914
mmu.miR.465b.5p_chrX_66829249	12.4472	48.2078	4.50404	5.48238	28.6467	2.53462	3.88809	10.9328	0.452826	2.27905	16.9904	3.54762
mmu.miR.465b.3p_chrX_66829212	5.36049	15.494	0.985259	3.84821	22.7765	1.77963	1.51203	5.05846	0.543391	1.10816	4.71955	1.20366
mmu.miR.465c.5p_chrX_66826004	13.2649	46.1681	4.29291	9.80502	62.4004	9.65314	3.24007	14.9578	1.17735	3.40811	15.1026	3.86437
mmu.miR.465c.3p_chrX_66825965	5.26963	15.3371	0.985259	3.90092	22.8352	1.77963	1.51203	5.05846	0.543391	1.10816	4.71955	1.20366
mmu.miR.466c.5p_chr2_10481544	5.17878	4.47168	3.72991	7.43284	4.22656	4.09854	3.67208	5.98313	5.02637	5.33171	3.67076	2.91411
mmu.miR.467c.5p_chr2_10473941	29.2555	37.3817	40.466	47.8654	49.9556	34.7837	24.1925	39.6518	29.9318	26.8049	19.927	23.8831
mmu.miR.467d.5p_chr2_10507640	3.04367	3.80485	4.99667	4.69165	6.92686	5.71639	3.67208	7.34293	5.07165	4.22355	2.83173	3.67432
mmu.miR.493.3p_chr12_109580283	146.687	103.398	137.584	207.013	180.098	140.753	148.611	217.405	123.848	124.908	156.479	94.8354
mmu.miR.504.5p_chrX_59097705	228.275	332.277	264.331	243.281	472.2	384.238	221.621	198.368	244.3	143.266	206.821	214.314
mmu.miR.574.3p_chr5_64970364	34.298	50.9928	71.9239	33.8431	54.8866	65.0913	27.4326	30.5684	77.6144	34.1857	30.5198	66.2644
mmu.miR.92b.3p_chr3_89227126	363.695	492.277	488.477	501.69	589.84	750.896	311.263	215.665	318.744	376.67	306.456	333.096
mmu.miR.466d.3p_chr2_10512017	4.08851	5.41309	7.10794	4.26993	7.10297	6.03996	3.67208	5.4936	5.9773	6.56532	3.88052	6.08163
mmu.miR.878.5p_chrX_66801554	2.22597	11.493	0.844507	2.95205	9.21624	1.40213	1.08002	2.7196	0.362261	0.689986	2.51709	0.886904
mmu.miR.872.5p_chr4_94665167	1133.61	1126.12	827.547	1362.85	1338.23	906.155	1057.13	1352.62	825.004	1288.14	820.677	714.211
mmu.miR.872.3p_chr4_94665206	116.931	96.298	75.0204	115.077	104.255	68.6506	80.7858	121.838	78.3842	188.032	68.8006	51.1237
mmu.miR.208b.3p_chr14_54975710	0.0454279	0.431478	7.81169	0.158146	0.176107	4.31425	0	0.217568	8.87539	0.188178	0.209758	3.67432
mmu.miR.598.3p_chr14_63727236	180.439	214.876	191.422	131.261	136.717	174.404	133.707	105.521	131.274	123.717	156.479	156.285
mmu.miR.653.5p_chr6_3721355	27.0296	59.034	286.499	20.4535	31.6992	275.573	15.1203	16.1545	81.6445	12.5452	26.4295	75.0067
mmu.miR.582.5p_chr13_109324753	9.63071	7.25667	3.94103	9.59416	8.1009	4.69175	6.91215	9.24666	6.33956	13.6115	6.92201	3.92772
mmu.miR.582.3p_chr13_109324790	136.374	169.1	96.1331	107.434	103.785	115.838	100.874	60.3752	83.1389	74.2049	112.011	89.894
mmu.miR.467e.5p_chr2_10505731	20.2154	21.064	22.4498	29.7314	23.8918	19.7377	16.6324	25.1835	18.5206	21.6405	16.9904	14.1905
mmu.miR.376c.5p_chr12_109722733	1.54455	0.862956	0.422254	3.63735	2.7003	1.3482	4.10409	8.75713	4.39241	4.64172	8.18055	4.68792
mmu.miR.30c.2.3p_chr1_23291754	167.583	242.373	188.677	146.021	182.975	205.844	135.435	92.0858	185.749	99.2116	166.653	199.617
mmu.let.7c.2.3p_chr15_85706664	34.4343	23.7313	25.4056	56.6161	37.3346	28.6359	99.7942	93.5544	77.5238	143.705	67.9615	54.8613
mmu.miR.181a.2.3p_chr2_38852785	1098.67	1606.75	1334.67	1082.93	1365.35	1280.42	902.036	673.918	906.829	606.811	918.634	947.91
mmu.miR.218.2.3p_chr11_35616882	6.45076	6.11914	9.71183	4.53351	3.87434	7.76566	3.02407	2.88278	5.56976	3.3872	7.23664	6.46173
mmu.miR.669d.5p_chr2_10471658	5.76934	4.15788	4.36329	5.58781	4.16786	3.07391	4.96811	5.38482	4.48298	4.95535	3.88052	2.72406
mmu.miR.1188.5p_chr12_109611841	23.9859	21.6916	25.6167	25.7777	26.8269	18.8209	19.8724	19.7987	16.1659	19.6751	19.2977	15.3308
mmu.miR.1191a_chr7_27205615	60.3736	51.895	36.2434	56.7743	64.1615	49.0207	46.873	37.1498	33.0563	27.1604	35.8686	28.8244
mmu.miR.1193.3p_chr12_109715750	362.378	211.463	240.262	532.74	363.66	330.58	225.077	286.81	205.855	373.889	212.38	124.8
mmu.miR.669e.5p_chr2_10467537	17.3989	17.0238	13.3714	16.2363	14.382	11.2171	11.8803	10.7152	9.59991	15.577	9.4391	8.48894
mmu.miR.1197.3p_chr12_109712396	122.246	63.3488	64.9567	98.2084	59.1718	55.3303	63.0734	63.53	46.8675	90.3882	57.2639	30.9783
mmu.miR.1198.5p_chrX_7807142	395.858	649.492	653.93	844.286	1245.54	629.827	603.517	711.775	512.961	345.39	510.97	533.219
mmu.miR.1929.5p_chr10_44359692	4.04308	3.8833	3.58916	6.11496	5.2832	2.80427	3.67208	3.75305	2.71696	3.34539	2.72685	1.58376
mmu.miR.1930.5p_chr10_77641236	6.08733	5.53076	4.29291	5.32423	7.10297	4.85354	3.45608	4.02501	4.39241	6.23078	3.9854	3.10416
mmu.miR.1933.3p_chr11_21344600	1.6354	2.58887	3.94103	4.1645	3.75694	5.98603	0.216005	0.598313	0.815087	5.3108	6.39761	9.18579
mmu.miR.1934.5p_chr11_69663055	11.3115	14.0426	13.3714	6.74754	7.16167	5.82424	3.24007	3.15474	2.76224	7.19258	3.88052	3.86437
mmu.miR.1943.5p_chr15_79375271	6.85961	7.139	9.71183	7.22198	10.5077	7.6578	6.48014	5.43921	9.64519	3.55447	6.71225	8.17219
mmu.miR.1945_chr16_11254381	13.2649	14.5133	11.1193	12.4935	17.0236	11.8642	9.93622	11.0416	9.19237	5.37353	10.6976	10.136
mmu.miR.1306.3p_chr16_18284248	70.4586	49.62	45.1108	95.7308	128.44	89.9522	78.1937	96.7635	54.8372	56.5789	74.7787	64.0471
mmu.miR.1947.5p_chr16_33105375	25.9847	25.6141	27.3057	26.7793	37.3346	21.5713	25.2726	34.4302	20.4677	14.3433	30.2051	24.6433
mmu.miR.669l.5p_chr2_10468989	20.17	18.2397	25.2648	30.2585	21.3089	21.6252	14.6883	17.9494	13.947	16.9778	14.9977	10.4528
mmu.miR.669o.5p_chr2_10514318	13.0832	14.8664	15.9049	17.027	16.3779	13.536	9.72022	10.8784	9.69048	13.5697	9.9635	9.69259
mmu.miR.1964.3p_chr7_29773344	148.867	195.067	171.083	168.794	231.169	141.238	122.259	103.563	98.8519	80.5193	162.038	153.371
mmu.miR.1968.5p_chr8_13189068	15.7635	19.1027	20.3386	12.7044	20.7219	14.992	9.0722	8.75713	8.73954	6.77441	8.80983	8.93239
mmu.miR.1983_chr13_21896930	1866.4	3362.19	1804.92	2014.19	2403.8	1487.93	1015.44	1475.06	1850.43	2350.49	1800.35	1117.56
mmu.miR.1839.5p_chr7_81529919	429.248	573.787	512.053	338.168	423.008	572.555	415.593	352.515	622.862	270.767	420.46	520.169
mmu.miR.1839.3p_chr7_81529958	7.85902	8.62956	10.5563	10.6485	12.5036	9.3835	9.50421	13.8156	14.8527	10.538	13.9489	12.7968
mmu.miR.1981.5p_chr1_184822465	422.706	364.246	338.436	451.084	607.861	405.216	255.102	587.598	461.339	241.621	244.473	326.571
mmu.miR.1249.3p_chr15_84951545	8.67672	16.2393	8.79695	11.5973	22.6003	13.2124	10.1522	9.89936	9.91689	17.3542	17.2001	13.3036
mmu.miR.2137_chrX_72992113	13.0832	28.2814	17.5235	17.4487	32.7558	27.4494	16.4164	18.5477	26.3998	12.9216	8.49519	21.9192
mmu.miR.1247.3p_chr12_110278058	5.99648	4.07943	2.53352	4.53351	3.52213	2.53462	2.16005	2.99157	1.13206	1.96542	5.9781	2.91411
mmu.miR.1843a.5p_chr12_80391654	68.7778	93.3561	88.8844	93.095	103.551	85.2604	109.73	125.591	103.335	76.1494	115.891	117.641
mmu.miR.1843a.3p_chr12_80391615	2.90738	5.06006	6.26343	3.90092	6.69205	3.50533	3.45608	1.90372	3.48676	1.96542	1.4683	2.72406
mmu.miR.1298.5p_chrX_147064918	36.3877	6.35449	4.22254	26.4103	11.7991	5.12318	90.938	80.1196	27.4413	53.4426	129.211	56.6985
mmu.miR.3099.3p_chr7_6803638	45.7459	46.6781	43.4218	45.3351	46.4334	47.0793	54.4332	62.0614	47.0939	49.3236	50.0272	42.6981
mmu.miR.3057.5p_chr10_81271610	20.1245	28.556	32.0913	18.4503	26.7682	28.0427	12.9603	11.5311	13.6753	12.7125	13.2147	17.1046
mmu.miR.3062.5p_chr11_68990638	9.08557	8.74723	5.27817	10.3322	10.0381	8.25101	3.88809	8.32199	6.15843	10.8098	4.61467	5.82822
mmu.miR.3064.5p_chr11_106782736	5.08792	7.139	6.82643	7.74913	9.86197	6.84888	6.69615	5.71117	6.20372	3.8472	5.13907	6.39838
mmu.miR.3066.5p_chr12_17355404	38.432	46.2858	26.8131	32.947	32.8732	32.7883	27.2166	20.1251	20.9206	18.0233	27.5832	29.0778
mmu.miR.3068.5p_chr12_87437724	10.5847	8.94336	9.43033	12.3881	11.3882	7.2803	7.34416	10.9328	11.5471	11.667	6.92201	9.62924
mmu.miR.3068.3p_chr12_87437685	25.8485	22.6722	16.9605	20.8752	17.9629	19.6299	18.5764	14.7946	18.7923	16.6224	16.3611	15.9009
mmu.miR.3071.3p_chr12_109595329	13.2195	10.8262	6.40418	20.3481	17.6107	14.291	10.5842	17.2967	11.3659	9.86889	18.0392	9.62924
mmu.miR.3072.3p_chr12_109747928	44.1559	17.8475	27.0242	38.7984	25.2419	27.1798	23.5445	25.5099	18.3847	47.2745	28.8417	18.4983
mmu.miR.3074.1.3p_chr13_63301211	39.4314	56.2883	35.3989	47.8127	75.6084	32.7883	57.6733	52.0532	26.8073	54.4044	29.2612	33.7657
mmu.miR.3080.5p_chr15_82959266	5.99648	6.07992	3.87066	5.53509	8.45312	5.5546	8.8562	9.95375	6.97352	6.62805	8.18055	5.82822
mmu.miR.3081.3p_chr16_44558058	296.326	520.911	689.329	297.524	555.205	698.747	477.803	672.993	933.637	245.175	541.175	1229
mmu.miR.3082.3p_chr17_25831366	15.718	16.1608	12.3157	13.3897	13.1493	14.6685	11.8803	10.6065	9.73576	6.56532	13.4245	12.5434
mmu.miR.3091.3p_chr2_180257580	7.13217	6.86442	4.08179	5.74595	6.33984	3.01998	2.59206	2.55643	1.35848	2.36268	3.461	1.1403
mmu.miR.3095.5p_chr4_58441064	13.7192	18.5535	4.85592	17.4487	27.9422	9.43743	15.1203	18.9284	6.43013	8.55165	14.5782	10.0727
mmu.miR.3095.3p_chr4_58441023	40.6125	60.9561	24.9833	39.5891	56.5302	21.9488	38.2328	29.9157	18.6564	29.1467	32.6173	23.9464
mmu.miR.344f.3p_chr7_62046183	3.86137	4.82471	4.64479	8.80344	8.27701	6.09388	14.4723	9.6274	8.01502	10.9143	8.60007	6.58843
mmu.miR.3102.5p.2.5p_chr7_100882367	10.0396	10.4339	8.72658	16.1836	21.8959	15.9627	7.34416	12.8909	8.37728	14.2388	8.70495	7.85543
mmu.miR.3102.3p_chr7_100882307	64.2804	62.9173	64.5344	74.3284	89.4034	65.7384	62.8574	60.9735	55.0636	83.0074	71.5274	70.5089
mmu.miR.3475.3p_chrX_140310992	28.8921	37.617	34.8359	30.7857	34.8104	28.1505	14.4723	17.5143	17.6602	30.2339	12.0611	17.2313
mmu.miR.3474_chr2_158638583	8.94929	6.04069	6.96719	12.3354	12.7971	13.5899	9.93622	9.79058	10.9131	6.56532	9.85862	11.7832
mmu.miR.23b.5p_chr13_63300492	11.2661	12.2775	9.14883	14.6021	19.1369	15.1538	14.9043	17.2423	11.3206	22.0377	14.2635	12.7334
mmu.miR.128.1.5p_chr1_128202369	18.6254	29.2228	13.864	18.3976	25.4768	19.2524	13.6083	10.4433	11.2301	9.6389	14.7879	13.0502
mmu.miR.130a.5p_chr2_84741155	37.6597	18.4359	14.5678	25.0397	24.831	26.1012	20.9525	18.2214	14.8074	25.8013	18.8782	14.3805
mmu.miR.132.5p_chr11_75173686	3.81594	2.78499	9.14883	4.05907	4.05045	9.32957	3.67208	15.2298	10.3244	4.26537	8.49519	9.37584
mmu.miR.134.3p_chr12_109734184	10.3121	4.86393	6.96719	9.75231	5.57671	7.22638	7.34416	12.9997	6.74711	11.5834	10.2781	5.76487
mmu.miR.144.5p_chr11_78073010	31.7086	19.9657	10.9082	30.3639	18.7847	8.19708	22.2485	17.6774	9.78104	57.4988	14.7879	11.8465
mmu.miR.152.5p_chr11_96850400	104.893	133.797	151.378	141.698	140.181	158.818	120.099	124.993	187.515	93.7963	149.348	226.034
mmu.miR.182.3p_chr6_30165923	32.0721	33.8514	51.9372	51.3973	47.901	52.7418	22.4645	25.1835	19.4262	35.8584	11.8513	14.1905
mmu.miR.185.3p_chr16_18327405	9.449	21.4954	15.4826	9.27787	14.5581	12.9428	9.28821	8.9203	13.2678	8.11256	15.1026	13.1769
mmu.miR.195a.3p_chr11_70235100	47.9718	68.3304	55.3856	58.0921	75.6084	51.9868	51.1931	49.8775	44.5581	28.8121	50.0272	61.5765
mmu.miR.205.3p_chr1_193507467	73.9111	61.1522	26.2501	82.4993	74.1996	30.793	47.305	49.5512	22.6866	74.3512	46.1467	28.2542
mmu.miR.143.5p_chr18_61649233	31.5724	62.0936	79.8059	36.1099	39.5066	83.4808	29.8087	53.7938	164.104	60.3842	58.9419	76.4638
mmu.miR.301a.5p_chr11_87113017	349.295	246.374	206.552	386.56	426.941	292.884	315.799	439.978	230.081	441.152	324.915	253.211
mmu.miR.30d.3p_chr15_68341217	27.8473	36.1657	32.4432	27.1483	27.7661	22.488	19.6564	21.9744	28.2111	25.3831	20.8709	21.8558
mmu.let.7e.3p_chr17_17830411	62.2362	58.4064	48.4888	60.3062	64.6311	45.1379	46.873	52.2708	57.1014	72.9713	43.6296	41.7478
mmu.let.7f.2.3p_chrX_151912403	2.13511	1.49056	0.563005	2.21404	0.763129	1.29428	5.83213	2.7196	3.44148	7.63166	3.04149	3.42091
mmu.miR.16.2.3p_chr3_69009960	16.7629	15.2194	9.14883	18.3976	19.4891	12.6731	7.99218	12.8909	7.42635	22.3514	8.39031	8.61564
mmu.miR.96.3p_chr6_30169465	6.31447	3.92253	6.0523	4.42808	3.93305	6.20174	3.24007	1.95812	1.76602	5.85443	0.734152	1.64711
mmu.miR.329.5p_chr12_109713503	353.974	416.219	384.392	368.163	185.558	297.684	349.496	395.431	561.55	329.27	647.732	450.04
mmu.miR.148b.5p_chr15_103285148	28.3016	29.5758	26.602	36.3208	27.7074	21.6791	25.0566	37.8025	23.4111	32.4503	23.0734	22.6794
mmu.miR.341.5p_chr12_109611521	24.1222	11.4538	15.9753	34.7393	21.8959	14.3449	41.0409	39.1079	13.4489	14.5943	33.9808	18.4983
mmu.miR.350.5p_chr1_176772382	27.8473	38.5584	40.0437	29.0988	41.4437	25.0766	19.8724	26.9785	21.0564	24.3586	16.9904	14.1271
mmu.miR.351.3p_chrX_53053276	23.5316	20.3579	27.5872	32.7888	53.5364	64.4442	37.1528	49.9863	43.743	32.4084	61.2493	59.1058
mmu.miR.135b.3p_chr1_132198142	11.2207	31.1056	13.9344	13.9168	29.3511	13.6438	9.50421	23.9325	3.39619	12.3152	16.6757	7.34863
mmu.miR.25.5p_chr5_138165370	163.131	123.442	100.426	151.451	177.281	117.995	96.9861	106.772	65.7051	145.148	65.4444	61.133
mmu.miR.32.3p_chr4_56895232	12.5835	11.4538	8.86733	15.92	14.2059	9.97671	6.04813	15.3386	6.38485	14.5733	10.0684	7.22193
mmu.miR.100.3p_chr9_41531471	1.31741	2.47119	0.914883	2.31947	2.05458	1.24035	2.59206	6.8534	2.71696	5.83352	2.83173	3.23086
mmu.miR.210.5p_chr7_141221445	4.86078	4.23633	3.23728	4.74437	5.51801	5.5546	4.10409	6.14631	6.43013	5.70807	4.40491	5.38477
mmu.miR.212.5p_chr11_75173403	4.27022	11.2577	31.3171	4.95523	10.7425	25.4002	5.83213	19.3092	23.0941	6.12624	19.6124	24.5799
mmu.miR.216a.3p_chr11_28757058	0.317995	5.13851	5.70042	0.843443	5.04839	5.1771	0.864019	2.23008	1.40376	0.188178	0.524395	1.58376
mmu.miR.320.5p_chr14_70443525	22.7594	22.9076	11.1897	44.3335	106.075	32.1412	31.7527	32.9616	16.7546	15.0961	17.9343	18.815
mmu.miR.26a.2.3p_chr10_126995581	22.9411	25.1434	23.3647	27.5173	32.1688	25.508	22.6805	21.7568	22.8224	33.8093	17.8294	21.9825
mmu.miR.135a.2.3p_chr10_92072104	0.63599	1.80436	6.12268	0.316291	1.52626	7.17245	1.72804	1.41419	5.70561	0.585443	0.839031	6.20833
mmu.miR.19b.1.5p_chr14_115044320	4.27022	3.05957	3.51878	7.59099	4.93098	3.8289	2.37605	5.92874	2.58111	4.95535	2.72685	3.04081
mmu.miR.92a.1.5p_chr14_115044437	52.9235	48.4824	36.5953	59.0937	76.078	29.3369	31.3207	56.2958	35.3204	54.9689	35.1344	24.4532
mmu.miR.181b.1.3p_chr1_137966690	68.3235	64.4471	29.2059	43.9645	38.4499	40.6079	46.657	23.715	24.7243	34.8338	34.0856	32.4353
mmu.miR.181c.3p_chr8_84178885	421.116	388.526	262.923	405.063	364.541	294.771	350.36	398.368	278.986	463.483	345.471	246.686
mmu.miR.7a.2.3p_chr7_78888335	0.726846	0.980632	6.12268	0.790728	0.587022	6.52531	0.216005	0.870273	1.26791	0.648169	0.524395	0.823554
mmu.miR.194.2.3p_chr19_6264694	5.49677	7.72738	6.75606	7.2747	8.92273	7.01066	6.48014	2.88278	5.16222	3.6172	4.61467	5.38477
mmu.miR.361.3p_chrX_113074827	974.655	881.98	1023.61	996.897	1096.32	800.348	839.827	1100.24	795.751	617.329	858.119	917.629
mmu.miR.363.5p_chrX_52741740	90.674	157.372	122.805	94.1493	113.471	132.286	26.7846	31.493	38.5808	21.9123	35.0296	35.2228
mmu.miR.365.1.5p_chr16_13453855	9.90327	10.7085	17.3124	8.90887	13.1493	10.6239	10.5842	14.9034	17.0715	8.61437	13.5294	14.824
mmu.miR.377.5p_chr12_109740515	48.3352	30.2035	33.5692	55.8254	37.5107	28.6359	49.0331	60.8648	33.0563	39.2247	54.8517	35.4128
mmu.miR.379.3p_chr12_109709102	618.364	523.893	482.143	746.025	529.259	551.092	505.883	587.761	523.512	570.472	548.202	392.075
mmu.miR.181b.2.3p_chr2_38853883	38.4774	36.911	37.5102	43.6482	53.3016	36.5633	23.7605	31.8738	19.4262	23.1668	16.466	15.3308
mmu.miR.410.5p_chr12_109743729	66.5064	38.6761	44.1959	111.387	79.7763	95.7764	93.9621	89.6926	87.9388	62.2033	117.045	70.9523
mmu.miR.412.5p_chr12_109743303	412.44	241.785	293.748	382.66	281.418	294.987	324.007	306.989	290.08	300.29	392.457	271.899
mmu.miR.370.5p_chr12_109618270	270.886	143.408	189.803	270.113	189.96	208.432	241.061	255.534	169.946	179.417	263.141	161.67
mmu.miR.365.2.5p_chr11_79726428	6.22362	6.62907	12.8787	5.32423	8.21831	14.0753	4.3201	8.75713	11.7282	3.74265	11.6416	9.81929
mmu.miR.450a.1.3p_chrX_53048171	9.99413	11.1792	14.2159	10.7012	14.6168	12.2417	6.91215	12.075	10.415	15.4515	9.22934	11.2763
mmu.miR.543.5p_chr12_109717269	5.81477	3.0988	4.71517	6.53668	5.16579	4.2064	4.75211	4.40576	4.03015	6.52351	7.34152	4.11777
mmu.miR.541.3p_chr12_109742466	12.1292	6.23682	8.23395	16.1308	11.1534	10.7317	9.72022	16.5352	8.87539	19.9887	8.49519	5.76487
mmu.miR.494.5p_chr12_109715334	11.5387	8.0804	8.3747	10.543	12.2101	9.22172	7.99218	8.37638	6.20372	10.0362	7.76104	5.38477
mmu.miR.487b.5p_chr12_109727347	5.2242	2.98112	3.1669	5.06066	4.05045	3.66712	4.3201	4.40576	3.39619	5.49898	4.40491	1.90051
mmu.miR.301b.5p_chr16_17124456	209.604	111.204	109.997	328.205	334.661	199.265	241.709	355.616	115.923	195.12	205.248	144.755
mmu.miR.667.5p_chr12_109720020	122.246	80.4902	102.537	155.668	101.731	115.892	88.778	103.454	75.2597	72.7622	109.179	90.7176
mmu.miR.679.3p_chr12_109715624	42.9748	30.2427	34.9767	63.8908	49.7795	39.2058	27.0006	41.2836	26.3545	34.332	33.5612	27.8108
mmu.miR.700.5p_chr4_135416601	9.35814	11.6499	13.7232	11.3338	12.3862	14.1292	5.61612	12.0207	18.7923	12.2316	11.7464	15.5208
mmu.miR.505.5p_chrX_60394451	9.04015	9.61019	10.2045	11.0175	18.6086	9.97671	6.69615	11.6399	7.96974	12.3361	4.61467	4.81462
mmu.miR.652.5p_chrX_142739020	12.311	9.37484	10.4156	11.5446	7.80739	7.71173	6.69615	7.01658	6.56598	11.3116	8.70495	7.34863
mmu.miR.490.5p_chr6_36421763	0.908557	0.784505	11.4712	0.948873	1.17404	9.92278	2.80806	0.924666	14.7621	1.83996	0.94391	9.75594
mmu.miR.181d.3p_chr8_84178720	9.53985	9.06104	4.57441	9.22516	11.9752	5.60853	4.75211	6.79901	4.30185	12.2943	5.4537	4.43452
mmu.miR.871.3p_chrX_66810438	10.6755	54.4839	8.44507	7.6437	59.4653	5.23103	5.18411	13.1629	1.63017	1.12907	10.4879	2.97746
mmu.miR.18b.3p_chrX_52742342	5.31506	6.62907	6.75606	5.69324	12.5036	6.3096	0.864019	2.01251	1.63017	1.96542	0.734152	2.15391
mmu.miR.493.5p_chr12_109580243	710.492	430.419	565.538	496.313	389.841	536.1	373.472	226.815	255.892	307.462	379.662	266.261
mmu.miR.92b.5p_chr3_89227165	32.0266	33.1453	38.9177	37.2696	40.2697	45.7311	21.6005	18.6021	20.7847	20.7832	20.1367	23.2495
mmu.miR.669f.5p_chr2_10467248	6.63247	4.66781	4.01141	6.27311	5.63541	4.79961	2.80806	3.58988	3.07922	4.85081	2.62197	2.91411
mmu.miR.1193.5p_chr12_109715716	37.0691	29.4974	28.7132	38.6402	29.8207	29.1212	31.5367	23.443	19.6979	22.5395	29.3661	21.5391
mmu.miR.669m.5p_chr2_10512814	11.039	9.29639	11.1193	14.075	10.9773	11.7563	7.77617	10.6065	9.01124	12.9216	7.23664	5.89158
mmu.miR.1981.3p_chr1_184822409	72.6392	91.3949	78.1169	88.0344	110.888	72.4255	95.0421	103.182	74.6257	74.5812	87.1544	78.681
mmu.miR.1306.5p_chr16_18284288	58.4202	72.6844	45.8849	61.0969	75.7258	40.9854	49.6811	48.409	37.811	56.1816	37.4418	35.7929
mmu.miR.28c_chr15_53614216	5.58763	5.25619	8.9377	4.90251	10.6838	10.6778	5.40012	10.6065	9.64519	10.7261	7.76104	10.8329
mmu.miR.1843b.5p_chr1_159340362	58.5565	70.7624	65.8012	75.699	84.1202	71.9941	89.21	102.583	87.9388	64.3987	95.6496	98.5097
mmu.miR.1843b.3p_chr1_159340400	9.26728	14.3172	15.6234	18.1867	25.6529	20.7084	21.6005	14.6859	15.9395	9.59708	18.3538	18.1182
mmu.miR.378b_chr11_88352839	4.36108	8.82568	4.57441	4.63894	4.98969	4.63782	4.75211	6.2007	4.75467	2.90631	7.9708	6.27168
mmu.miR.5099_chr12_36816250	865.219	975.101	670.187	1303.65	1380.73	1099	768.113	598.041	571.874	314.153	624.869	744.112
mmu.miR.5113_chr15_80940049	6.85961	8.15885	7.95244	7.80185	7.27907	5.33889	4.96811	7.45172	5.38863	6.62805	3.25125	4.62457
mmu.miR.5128_chr2_37688212	8.94929	11.9637	10.3452	9.75231	10.7425	5.82424	5.83213	4.07941	3.35091	3.8472	3.461	3.61097
mmu.let.7j_chr3_140028281	37.6597	28.7521	28.0095	33.2106	30.1729	23.6205	146.019	71.58	97.8104	142.576	91.2446	126.701
mmu.miR.378c_chr14_46954905	238.678	472.076	324.572	242.332	350.1	266.297	332.215	386.293	261.643	227.361	589.944	366.481
mmu.miR.6399_chr4_138163263	35.4792	35.7734	21.4646	22.1404	21.5437	16.9334	8.42419	5.27603	5.61504	10.2662	9.33422	10.3894
mmu.miR.378d_chr10_126710355	484.079	919.362	641.896	435.006	630.168	572.394	870.499	938.427	650.983	729.085	1756.83	1141.07
mmu.miR.6539_chr14_67859699	28.7558	28.6344	13.864	23.0365	22.5416	15.747	9.93622	5.60239	4.03015	7.17167	7.76104	5.89158
mmu.miR.6540.5p_chr16_42303425	548.314	617.955	282.065	552.297	725.324	229.572	247.109	363.502	103.878	208.418	253.283	99.5233
mmu.miR.6540.3p_chr16_42303386	4.31565	5.72689	1.90014	8.48714	8.86403	3.28962	2.59206	7.61489	1.94715	2.67631	4.50979	2.78741
mmu.miR.6900.3p_chr1_92464483	7.9953	7.80583	5.13742	8.85615	13.1493	10.3542	7.56017	6.52705	6.249	4.78809	7.76104	7.09523
mmu.miR.6911.3p_chr10_80278212	6.95046	8.82568	8.86733	9.27787	9.92067	7.2803	10.8002	8.64834	8.46785	6.69077	8.28543	6.27168
mmu.miR.6944.3p_chr13_55477681	181.711	200.833	195.855	277.545	364.541	180.282	201.532	190.1	109.674	208.229	159.416	118.148
mmu.miR.6945.3p_chr13_55507627	4.58821	6.78597	9.00808	6.00953	7.04426	8.35887	4.3201	3.80745	5.56976	2.73904	4.92931	7.22193
mmu.miR.6948.3p_chr14_54643050	2.18054	2.62809	3.65953	4.42808	5.69411	3.4514	3.02407	5.76556	2.58111	3.17812	3.88052	2.53401
mmu.miR.6952.3p_chr15_76064828	5.63306	4.43245	7.10794	10.2267	13.3841	9.32957	3.88809	8.59395	5.25278	6.64896	6.50249	5.82822
mmu.miR.6956.3p_chr15_79002265	6.04191	5.76611	7.03756	6.48397	8.1009	8.08923	9.93622	10.4977	9.78104	4.49536	8.70495	8.17219
mmu.miR.6958.3p_chr15_89185465	8.22244	11.5715	7.17831	9.54145	11.1534	6.41745	7.34416	7.23415	3.84902	8.63528	4.19516	3.23086
mmu.miR.6965.3p_chr17_24240884	6.72332	5.92301	6.33381	7.06383	10.2729	7.22638	6.91215	9.79058	5.02637	5.62443	5.55858	6.33503
mmu.miR.6975.3p_chr17_35244116	2.22597	3.21647	3.72991	8.53986	8.92273	6.52531	8.42419	8.9203	7.15465	5.72898	5.66346	5.32142
mmu.miR.6977.3p_chr17_56418850	3.54337	2.66732	3.1669	3.63735	5.4593	4.63782	4.5361	4.1338	3.1245	5.77079	4.19516	2.34396
mmu.miR.6979.3p_chr18_37854605	6.26905	8.39421	9.57108	8.53986	12.0927	9.54529	10.3682	7.88685	5.70561	4.55809	5.9781	7.98213
mmu.miR.6988.3p_chr19_6051371	6.72332	5.76611	7.81169	7.6437	10.7425	11.4867	5.61612	7.83246	5.16222	5.87534	6.71225	6.46173
mmu.miR.6994.3p_chr19_11923778	3.08909	2.51042	3.30765	3.95364	6.51594	3.34355	5.18411	6.79901	4.03015	4.16083	4.82443	2.91411
mmu.miR.7015.3p_chr4_120973259	5.49677	4.74626	5.63005	4.53351	7.04426	6.84888	4.10409	5.00407	4.98109	2.36268	5.76834	6.08163
mmu.miR.7021.5p_chr4_143136136	7.63188	5.72689	4.43366	5.00794	8.1009	5.87817	5.61612	3.91623	5.9773	3.21994	5.66346	4.49787
mmu.miR.7043.3p_chr6_116645978	2.04425	2.19661	5.70042	2.00318	2.99381	4.09854	2.16005	5.43921	5.70561	1.33815	4.19516	4.75127
mmu.miR.7068.3p_chr8_72470016	22.1234	23.0252	16.7494	22.1404	23.3635	21.6252	20.5205	11.3679	11.2301	11.6461	14.4733	12.9868
mmu.miR.7073.5p_chr8_95753188	7.54103	8.43343	9.64146	6.06225	7.57258	5.82424	5.83213	3.64427	4.43769	3.05267	2.41221	5.51147
mmu.miR.7075.3p_chr8_107096025	9.81242	10.277	8.23395	12.6516	11.9752	7.87351	10.8002	8.70273	6.52069	7.04622	7.23664	8.42559
mmu.miR.7079.3p_chr8_123105023	68.9141	47.188	34.9767	55.8781	45.7877	33.8669	86.8339	68.534	35.1846	57.6034	60.9346	45.1687
mmu.miR.7083.5p_chr9_21809975	3.40709	6.11914	4.50404	3.74278	4.57877	5.06925	1.94404	5.22164	4.52826	1.71451	2.09758	6.27168
mmu.miR.7091.3p_chrX_74274027	3.67966	7.6097	5.7708	5.79867	7.16167	5.77031	9.0722	6.03752	5.9773	4.62082	5.76834	7.85543
mmu.miR.7093.3p_chrX_134757711	3.17995	6.78597	9.21921	7.2747	10.5664	6.41745	4.75211	10.0081	8.19615	5.70807	9.64886	7.66538
mmu.miR.7224.3p_chr2_67675496	11.8567	14.9056	8.58582	11.9663	18.6673	10.1385	9.93622	9.02909	7.65276	8.73982	9.12446	5.32142
mmu.miR.7226.3p_chr4_118210505	9.26728	11.7676	9.64146	9.0143	10.3903	8.0353	9.72022	8.2676	8.83011	7.21349	8.60007	8.86904
mmu.miR.7655.3p_chr2_18057882	11.0844	13.5719	15.4123	10.7539	16.9649	11.0013	8.20818	8.59395	7.56219	5.28989	8.49519	8.36224
mmu.miR.7658.5p_chr4_156230096	5.67848	7.84505	5.63005	10.5958	11.6817	13.5899	4.75211	5.71117	6.33956	4.01446	5.9781	6.52508
mmu.miR.7666.3p_chr8_40307875	7.76816	10.1986	8.16357	9.91045	12.3275	7.92744	7.77617	8.86591	6.52069	6.71168	5.9781	5.89158
mmu.miR.126b.3p_chr2_26591363	5.26963	7.49203	6.54493	9.69959	8.68792	6.63317	4.96811	12.4014	7.24522	6.43987	3.9854	5.44812
mmu.miR.1258.5p_chr18_56538139	8.90386	8.74723	6.96719	9.80502	9.80327	7.98137	6.04813	4.67772	4.89052	5.20626	5.66346	6.08163
mmu.miR.1258.3p_chr18_56538177	9.04015	8.74723	6.96719	9.80502	9.80327	7.98137	5.83213	4.67772	4.89052	5.24808	5.66346	6.08163
mmu.miR.7689.3p_chr5_36301606	3.63423	4.51091	3.1669	3.69006	5.2832	2.31891	2.37605	6.52705	2.98865	5.14353	5.9781	1.64711
mmu.miR.8103_chr11_97063829	4.49736	7.06055	3.80028	10.1213	14.1472	10.0846	6.48014	5.11286	6.20372	4.22355	6.08298	7.34863
mmu.miR.3535_chr1_86352062	116.477	108.732	89.2363	91.9353	84.9421	86.7704	53.5692	50.2039	62.6711	41.1692	58.5224	58.7257
mmu.miR.8112_chr6_71271745	12.7198	11.2577	11.6824	12.6516	18.0216	11.4328	12.5283	11.9119	8.92067	12.0643	9.4391	7.60203
mmu.miR.8114_chr1_153899989	9.58528	10.3162	5.63005	25.0397	32.6384	18.1199	15.3363	11.3679	10.1886	26.1567	22.8636	14.6339
mmu.miR.12180.3p_chr10_111185680	17.2172	15.7293	8.0932	13.4951	15.4974	10.7856	11.6643	8.32199	7.2905	7.84075	13.6343	9.50254
mmu.miR.12191.3p_chr18_34759575	13.1741	11.5715	5.55967	10.1213	11.5056	6.41745	11.6643	8.53956	7.42635	6.08442	8.60007	6.58843
mmu.miR.12194.3p_chr3_55887284	13.7192	15.8078	15.2715	12.5989	15.7909	12.0799	16.8484	13.3261	13.132	9.49254	12.5855	15.6475
